# Supplementary material for: The winner takes it all: a single genotype of Kalanchoe × houghtonii is a global invader
Source: Ann Bot. 2025 Apr 24;136(1):179–98. doi: 10.1093/aob/mcaf076 (PMC12401883; doi:10.1093/aob/mcaf076)
Supplement: mcaf076_suppl_Supplementary_Tables [file mcaf076_suppl_supplementary_tables.zip]

Archive with 6 entries (6 files):
- mcaf076_suppl_Supplementary_Tables_S1.xlsx
- mcaf076_suppl_Supplementary_Tables_S2.xlsx
- mcaf076_suppl_Supplementary_Tables_S3.xlsx
- mcaf076_suppl_Supplementary_Tables_S4.xlsx
- mcaf076_suppl_Supplementary_Tables_S5.xlsx
- mcaf076_suppl_Supplementary_Tables_S6.xlsx
