# Supplementary material for: The winner takes it all: a single genotype of Kalanchoe × houghtonii is a global invader
Source: Ann Bot. 2025 Apr 24;136(1):179–98. doi: 10.1093/aob/mcaf076 (PMC12401883; doi:10.1093/aob/mcaf076)
Supplement: mcaf076_suppl_Supplementary_Tables [file mcaf076_suppl_supplementary_tables.zip › mcaf076_suppl_Supplementary_Tables_S1.xlsx]

## Sheet: Sheet1
The winner takes it all: A single genotype of Kalanchoe ×houghtonii is a global invader
Pascual-Díaz JP, Besolí N, López-Pujol J, Nualart N, Pérez-Lorenzo I, Shtein R, Valenzuela L, Garcia S, Vitales D
Table S1. Information of all Kalanchoe species and populations sampled in this study, including the collectors, the herbarium vouchers, the SRA codes and the GenBank accessions of the plastome and the ribosomal DNA sequences.
Sample	Collectors	Herbarium voucher	SRA	Plastome accession	35S ribosomal DNA accession	5S ribosomal DNA accession
KDA (Bahamas)	D.S. Correll	NY-01515254	SRR29731561	tba	tba	PQ879102
KDA (Israel 3)	R. Shtein	BC-997173	SRR29731557	tba	tba	PQ879099
KDA (Israel 2)	J. López-Pujol	BC-984634	SRR29731555	tba	tba	PQ879103
KDA (Tunisia 2)	J. López-Pujol	BC-982884	SRR29731554	tba	tba	PQ879100
KDA (Spain 1)	J. López-Pujol	BC-984631	SRR29731552	tba	tba	PQ879101
KDE (Tunisia 1)	J. López-Pujol, S. Massó	BC-982889	SRR29731521	tba	tba	PQ879108
KDE (Madagascar 2)	R. Shtein	BC-997184	SRR29731519	tba	tba	PQ879109
KDE (Madagascar 1)	R. Shtein	BC-997185	SRR29731518	tba	tba	PQ879112
KDE (Israel 1)	J. López-Pujol, S. Massó	BC-984636	SRR29731517	tba	tba	PQ879111
KDE (Catalonia 1)	N. Ibàñez, J. López-Pujol, C. Gómez	BC-984632	SRR29731516	tba	tba	PQ879110
KH (Australia 1)	T. Cole	AQ-277453	SRR29731565	tba	tba	PQ879057
KH (Australia 2)	T. Cole	AQ-277454	SRR29731564	tba	tba	PQ879058
KH (Australia 3)	T. Cole	AQ-277456	SRR29731553	tba	tba	PQ879080
KH (Florida 1)	Lucas C. Majure	Majure 4062	SRR29731520	tba	tba	PQ879074
KH (Florida 2)*	D.B. Ward	FLAS-218696	SRR29731514	tba	tba	PQ879059
KH (Florida 3)**	Schults & Sylvia Ward Schultz, Gary A.	FLAS-218698	SRR29731513	tba	tba	PQ879079
KH (Ecuador)	C.E. Ceron m.	NY-02859232	SRR29731511	tba	tba	PQ879092
KH (Venezuela 2)	G.L. Sobel	NY-02859233	SRR29731563	tba	tba	PQ879064
KH (Dominican Republic)	Zanoni & Boom	NY-01515253	SRR29731562	tba	tba	PQ879067
KH (Spain 5)	J.X.Soler	VAL-930300	SRR29731560	tba	tba	PQ879093
KH (Catalonia 4)	S. Pyke	BC-864742	SRR29731559, SRR29731558	tba	tba	PQ879078, PQ879081
KH (Greece)	N. Ibàñez, J. López-Pujol	BC-982875	SRR29731551	tba	tba	PQ879075
KH (France 2)	J. López-Pujol, E. López-Guillen, N. Nualart, J. Pascual-Díaz	BC-994236	SRR29731550	tba	tba	PQ879060
KH (Italy 3)	J. López-Pujol, E. López-Guillen, N. Nualart, J. Pascual-Díaz	BC-994225	SRR29731547	tba	tba	PQ879082
KH (Morocco)	J. López-Pujol	BC-982890	SRR29731546	tba	tba	PQ879083
KH ('Palamós')	S. Garcia	BC-984635	SRR29731544	tba	tba	PQ879065
KH (Italy 2)	J. López-Pujol, E. López-Guillen, N. Nualart, J. Pascual-Díaz	BC-994227	SRR29731543	tba	tba	PQ879061
KH (Spain 2)	J. López-Pujol	BC-982856	SRR29731541	tba	tba	PQ879089
KH (Italy 4)	J. López-Pujol, E. López-Guillen, N. Nualart, J. Pascual-Díaz	BC-994226	SRR29731540	tba	tba	PQ879066
KH (‘Jaws of Life’)	R. Shtein	BC-997180	SRR29731537	tba	tba	PQ879084
KH (Italy 7)	J. López-Pujol, E. López-Guillen, N. Nualart, J. Pascual-Díaz	BC-997187	SRR29731535	tba	tba	PQ879085
KH (Portugal)	J. López-Pujol	BC-FV-973543	SRR29731534	tba	tba	PQ879086
KH (Italy 8)	J. López-Pujol, E. López-Guillen, N. Nualart, J. Pascual-Díaz	BC-994882	SRR29731533	tba	tba	PQ879076
KH (Malta)	J. López-Pujol	BC-982871	SRR29731532	tba	tba	PQ879062
KH (France 1)	J. López-Pujol, E. López-Guillen, N. Nualart, J. Pascual-Díaz	BC-994228	SRR29731530	tba	tba	PQ879087
KH (Italy 5)	J. López-Pujol, E. López-Guillen, N. Nualart, J. Pascual-Díaz	BC-994229	SRR29731528	tba	tba	PQ879094
KH (Spain 3)	J. López-Pujol	BC-982854	SRR29731527	tba	tba	PQ879077
KH (Italy 6)	V. Lozano	BC-997189	SRR29731526	tba	tba	PQ879063
KH (Catalonia 3)	S. Garcia, J. Pascual-Díaz, D. Vitales	BC-997188	SRR29731525	tba	tba	PQ879088
KH (France 3)	J. López-Pujol, E. López-Guillen, N. Nualart, J. Pascual-Díaz	BC-994881	SRR29731524	tba	tba	PQ879090
KH (Spain 4)	J. López-Pujol, N. Nualart	BC-997181	SRR29731523	tba	tba	PQ879091
KH (Tunisia 2)	J. López-Pujol	BC-982885	SRR29731522	tba	tba	PQ879095
KH (Australia 4)	R. D. Low	AQ-277457	SRR29731542	tba	tba	PQ879068
KH (Australia 5)	N. Patton	AQ-277461	SRR29731531	tba	tba	PQ879073
KH ('Pink Butterflies')	R. Shtein	BC-997176	SRR29731549	tba	tba	PQ879069
KH (Catalonia 2)	N. Ibàñez, J. López-Pujol, C. Gómez	BC-984633	SRR29731545	tba	tba	PQ879070
KH ('Hybrida')	R. Shtein	BC-997179	SRR29731538	tba	tba	PQ879071
KH (Italy 1)	J. López-Pujol, E. López-Guillen, N. Nualart, J. Pascual-Díaz	BC-994233	SRR29731529	tba	tba	PQ879072
KH (‘Linear leafed’)	R. Shtein	BC-997178	SRR29731539	tba	tba	PQ879107
KH (Madagascar 3)	R. Shtein	BC-997174	SRR27871287	tba	tba	PQ879104
KH (Madagascar 4)	R. Shtein	BC-997175	SRR29731556	tba	tba	PQ879106
KH (‘Parsel Tongue’)	R. Shtein	BC-997177	SRR29731548	tba	tba	PQ879105
Kalanchoe (‘RS574’)	R. Shtein	RS574	SRR29731536	tba	tba	PQ879098
Kalanchoe laetivirens	R. Shtein	BC-997182	SRR23873171	tba	tba	PQ879097
Kalanchoe sanctula	R. Shtein	BC-997183	SRR23873170	tba	tba	PQ879113
Kalanchoe ×descoingsii	R. Shtein	BC-997186	SRR29731515	tba	tba	PQ879096
