# Supplementary material for: The winner takes it all: a single genotype of Kalanchoe × houghtonii is a global invader
Source: Ann Bot. 2025 Apr 24;136(1):179–98. doi: 10.1093/aob/mcaf076 (PMC12401883; doi:10.1093/aob/mcaf076)
Supplement: mcaf076_suppl_Supplementary_Tables [file mcaf076_suppl_supplementary_tables.zip › mcaf076_suppl_Supplementary_Tables_S2.xlsx]

## Sheet: Sheet1
The winner takes it all: A single genotype of Kalanchoe ×houghtonii is a global invader
Pascual-Díaz JP, Besolí N, López-Pujol J, Nualart N, Pérez-Lorenzo I, Shtein R, Valenzuela L, Garcia S, Vitales D
Table S2. Descriptive statistics of the number of recovered genes, guanine-cytosine percentage, mapping details and GenBank accessions of all plastome reconstructions of each Kalanchoe population sampled.
Sample	Length (bp)	Genes	rRNAs	tRNAs	GC (%)	Nº of Ns	Mapped reads	Min. coverage	Max. coverage	Mean coverage	Std. deviation	Method
KDA (Bahamas)	150062	87	8	36	37.6	217	3128107	38	7849	2915.2	687.3	De novo
KDA (Israel 3)	150062	87	8	36	37.7	175	2855602	20	5844	2579.5	500.2	De novo
KDA (Israel 2)	150062	87	8	36	37.7	130	2089226	20	4470	1930.8	237.7	De novo
KDA (Tunisia 2)	150062	87	8	36	37.6	193	2330895	20	5003	2164.9	284.4	De novo
KDA (Spain 1)	150062	87	8	36	37.6	242	4949682	20	8634	4611	498.7	De novo
KDE (Tunisia 1)	150018	87	8	36	37.6	125	8354118	24	18904	7739.6	995.7	De novo
KDE (Madagascar 2)	150018	87	8	36	37.6	187	3879306	31	6199	3663.4	647.1	De novo
KDE (Madagascar 1)	149975	87	8	36	37.6	281	1968904	20	5799	1830.3	472	De novo
KDE (Israel 1)	150018	87	8	36	37.6	137	6304010	23	13994	5867.2	725.9	De novo
KDE (Catalonia 1)	150018	87	8	36	37.6	141	5379698	20	11183	4991.4	615.1	De novo
KH (Australia 1)	150056	86	8	33	37.6	19495	65802	20	1297	57.2	97	Reference based
KH (Australia 2)	150062	87	8	30	37.8	13252	151661	20	504	47.8	46.1	Reference based
KH (Australia 3)	150056	87	8	35	37.7	4987	65674	20	550	61.9	56.6	Reference based
KH (Florida 1)	150062	87	8	36	37.6	252	3231718	20	5634	3014.1	346.8	De novo
KH (Florida 2)*	150062	87	8	36	37.6	266	313692	20	930	292.6	85.7	De novo
KH (Florida 3)**	150062	87	8	36	37.6	266	647157	20	1989	603.8	191.2	De novo
KH (Ecuador)	150062	87	8	36	37.6	348	303097	20	981	283.2	93	De novo
KH (Venezuela 2)	150062	87	8	36	37.6	377	321158	20	640	300	75.9	De novo
KH (Dominican Republic)	150062	87	8	36	37.6	197	720593	20	1598	673.3	166.2	De novo
KH (Spain 5)	150062	87	8	36	37.6	586	488464	20	1474	460.5	231.6	De novo
KH (Catalonia 4)	150062	87	8	36	37.6	316	544242	20	1394	509.9	140.4	De novo
KH (Greece)	150062	87	8	36	37.6	123	5567161	20	11376	5141.8	587.1	De novo
KH (France 2)	150062	87	8	36	37.6	188	4035123	31	22458	3956.1	2133.8	De novo
KH (Italy 3)	150062	87	8	36	37.7	127	4281576	36	9776	3846.9	895.3	De novo
KH (Morocco)	150062	87	8	36	37.6	224	5161886	25	8885	4772.3	565	De novo
KH ('Palamós')	150062	87	8	36	37.6	176	6932575	46	15968	6375.9	895.5	De novo
KH (Italy 2)	150062	87	8	36	37.7	116	5545081	42	14037	5026.7	1115.4	De novo
KH (Spain 2)	150062	87	8	36	37.6	180	4102022	20	8860	3795	505.9	De novo
KH (Italy 4)	150062	87	8	36	37.7	157	3577814	27	8564	3203.8	741.5	De novo
KH (‘Jaws of Life’)	150062	87	8	36	37.6	243	6761094	50	17645	6256.3	1272.6	De novo
KH (Italy 7)	150062	87	8	36	37.6	333	3172539	278	5492	2933.6	599	De novo
KH (Portugal)	150062	87	8	36	37.6	168	3296591	20	7030	3034.6	381.9	De novo
KH (Italy 8)	150062	87	8	36	37.7	138	3613623	37	7287	3314.9	650	De novo
KH (Malta)	150062	87	8	36	37.6	324	4916912	29	9590	4525.7	1193.4	De novo
KH (France 1)	150062	87	8	36	37.7	114	5017725	25	13125	4610	1070.7	De novo
KH (Italy 5)	150062	87	8	36	37.6	262	2631588	20	6721	2432.1	602.3	De novo
KH (Spain 3)	150062	87	8	36	37.6	162	4232525	20	8732	3942	464.9	De novo
KH (Italy 6)	150062	87	8	36	37.7	173	4795581	51	13616	4285.8	1095.1	De novo
KH (Catalonia 3)	150062	87	8	36	37.7	159	5183799	20	11170	4707	864	De novo
KH (France 3)	150062	87	8	36	37.7	133	4680952	32	11774	4332.2	923.9	De novo
KH (Spain 4)	150062	87	8	36	37.6	303	4239592	31	11509	3964.1	950.3	De novo
KH (Tunisia 2)	150062	87	8	36	37.7	118	2293520	20	4465	2135.1	233.4	De novo
KH (Australia 4)	150056	87	8	36	37.6	148	3023059	20	20004	2878.6	2514	De novo
KH (Australia 5)	150056	87	8	36	37.6	130	1655030	20	4263	1549.3	548.1	De novo
KH ('Pink Butterflies')	150057	87	8	36	37.6	385	951702	20	2378	892.1	232	De novo
KH (Catalonia 2)	150056	87	8	36	37.7	114	74772555	26	16735	6927.8	916.4	De novo
KH ('Hybrida')	150049	87	8	36	37.6	361	1523122	20	4194	1413.2	586.8	De novo
KH (Italy 1)	150056	87	8	36	37.7	195	3808089	28	7995	3471.2	833.2	De novo
KH (‘Linear leafed’)	150018	87	8	36	37.6	397	584054	20	1230	547.2	188.2	De novo
KH (Madagascar 3)	149923	87	8	36	37.6	394	347580	20	947	325.2	125.3	De novo
KH (Madagascar 4)	149951	87	8	36	37.6	260	1434754	20	4537	1341.5	404.6	De novo
KH (‘Parsel Tongue’)	149949	87	8	36	37.6	334	2115020	164	4082	1978.2	458.8	De novo
Kalanchoe (‘RS574’)	150158	87	8	36	37.6	299	565707	35	1695	528.5	245.9	De novo
Kalanchoe laetivirens	150049	87	8	36	37.6	203	3242373	20	13643	3058.5	1378.8	De novo
Kalanchoe sanctula	150173	87	8	36	37.6	264	3183825	20	4304	2031.1	546.8	De novo
Kalanchoe ×descoingsii	150018	87	8	36	37.6	227	3683034	565	8846	3427.8	689.5	De novo
