# Supplementary material for: The winner takes it all: a single genotype of Kalanchoe × houghtonii is a global invader
Source: Ann Bot. 2025 Apr 24;136(1):179–98. doi: 10.1093/aob/mcaf076 (PMC12401883; doi:10.1093/aob/mcaf076)
Supplement: mcaf076_suppl_Supplementary_Tables [file mcaf076_suppl_supplementary_tables.zip › mcaf076_suppl_Supplementary_Tables_S3.xlsx]

## Sheet: Sheet1
The winner takes it all: A single genotype of Kalanchoe ×houghtonii is a global invader
Pascual-Díaz JP, Besolí N, López-Pujol J, Nualart N, Pérez-Lorenzo I, Shtein R, Valenzuela L, Garcia S, Vitales D
Table S3. Detailed table summarising target gene recovery efficiency from HybPiper analyses. The table includes information about the number of input reads mapped to target genes, the number of genes in the target file that had reads mapped, and the number of genes with sequences >25, 50 and 75% of the mean target length.
Sample	Number of input reads	Number of mapped reads	Genes mapped	Genes at 25%	Genes at 50%	Genes at 75%
KH (Australia 1)	53573130	28838	1677	27	6	0
KH (Australia 2)	54254512	27559	1596	19	6	0
KH (Australia 2)	53654342	41401	1795	66	10	3
KH (Australia 4)	36206658	403955	1896	1748	1424	860
KH (Australia 5)	38442108	500036	1896	1878	1849	1691
KH (Florida 1)	32067726	676221	1896	1896	1893	1889
KH (Florida 2)	28504032	689810	1896	1893	1890	1873
KH (Florida 3)	32834154	698940	1896	1892	1887	1869
KH (Catalonia 4)1	55361966	1017994	1896	1895	1893	1891
KDA (Israel 3)	16868096	393721	1896	1877	1861	1800
KH (Madagascar 3)	19310428	414195	1896	1891	1888	1868
KH (Madagascar 4)	18272318	389697	1896	1877	1865	1829
KDA (Israel 2)	18901912	402645	1896	1878	1874	1828
KDA (Tunisia 2)	19405748	401824	1896	1880	1870	1846
KDA (Spain 1)	21966536	438904	1896	1890	1885	1861
KH (Greece)	28508222	578337	1896	1894	1893	1877
KH (France 2)	39876930	768787	1896	1894	1893	1882
KH ('Pink butterflies')	26989208	534569	1896	1889	1888	1854
KH ('Parsel Tongue')	19476188	397811	1896	1885	1879	1847
KH (Italy 3)	31367596	750112	1896	1895	1893	1885
KH (Morocco)	29164584	577449	1896	1894	1894	1886
KH (Catalonia 2)	28765102	610673	1896	1894	1894	1891
KH ("Palamós")	31854578	636142	1896	1895	1894	1888
KH (Italy 2)	27415952	633848	1896	1895	1894	1876
KH (Spain 2)	34055588	673847	1896	1896	1895	1891
KH (Italy 4)	31398200	707291	1896	1894	1894	1885
KH ('Linear leafed')	32942928	719235	1896	1896	1894	1891
KH ('Hybrida')	54281418	1155257	1896	1896	1895	1895
KH ('Jaws of Life')	49536216	1074754	1896	1896	1896	1893
Kalanchoe ('RS574')	34698354	433388	1896	1875	1851	1773
KH (Italy 7)	28475766	613780	1896	1894	1892	1875
KH (Portugal)	35802388	743917	1896	1896	1894	1889
KH (Italy 8)	34733918	830677	1896	1896	1894	1891
KH (Malta)	69477270	1538928	1896	1896	1896	1895
KH (France 1)	29229028	601409	1896	1895	1890	1878
KH (Italy 1)	16776790	420522	1896	1873	1857	1754
KH (Italy 5)	38597320	906794	1896	1896	1896	1895
KH (Spain 3)	31552460	664625	1896	1896	1895	1888
KH (Catalonia 4)2	65832818	657987	1896	1888	1877	1781
KH (Italy 6)	42341272	1064947	1896	1896	1895	1893
KH (Catalonia 3)	28631652	688863	1896	1896	1894	1888
KH (France 3)	31390620	703053	1896	1896	1895	1884
KH (Spain 4)	44363878	945754	1896	1896	1896	1893
KH (Tunisia 2)	36338330	747912	1896	1896	1896	1895
Kalanchoe laetivirens	46609350	1030163	1896	1895	1894	1891
Kalanchoe sanctula	14428134	304186	1896	1806	1787	1680
KDE (Tunisia 1)	38931370	816892	1896	1895	1894	1893
KDE (Madagascar 2)	28969900	635960	1896	1894	1893	1883
KDE (Madagascar 1)	34802286	688099	1896	1895	1893	1889
KDE (Israel 1)	30958858	624993	1896	1894	1893	1884
KDE (Catalonia 1)	31741038	674169	1896	1895	1895	1892
Kalanchoe ×descoingsii	50965658	1167132	1896	1896	1895	1894
KH (Venezuela 1)	38282220	14732	1474	1	0	0
KH (Ecuador)	81263900	198598	1896	806	388	141
KH (Venezuela 2)	75296748	72981	1896	25	12	3
KH (Dominican Republic)	34069560	185373	1896	603	343	170
KDA (Bahamas)	32449350	752345	1896	1896	1894	1894
KH (Spain 5)	46934610	429183	1896	1830	1665	1188
Kalanchoe humifica	19381478	386724	1896	1854	1833	1767
