# Supplementary material for: The winner takes it all: a single genotype of Kalanchoe × houghtonii is a global invader
Source: Ann Bot. 2025 Apr 24;136(1):179–98. doi: 10.1093/aob/mcaf076 (PMC12401883; doi:10.1093/aob/mcaf076)
Supplement: mcaf076_suppl_Supplementary_Tables [file mcaf076_suppl_supplementary_tables.zip › mcaf076_suppl_Supplementary_Tables_S5.xlsx]

## Sheet: Sheet1
The winner takes it all: A single genotype of Kalanchoe ×houghtonii is a global invader
Pascual-Díaz JP, Besolí N, López-Pujol J, Nualart N, Pérez-Lorenzo I, Shtein R, Valenzuela L, Garcia S, Vitales D
Table S5. Detailed alignment statistics provided by AMAS for the preliminary alignment and the subsequent corrected alignment using TreeShrink with two different false positive tolerance levels (0.01 and 0.05).
first amas					amas with trim shrink at 0.01					amas with trim shrink at 0.05
Alignment_name	No_of_taxa	Alignment_length	Missing_percent	Proportion_parsimony_informative	Alignment_name	No_of_taxa	Alignment_length	Missing_percent	Proportion_parsimony_informative	Alignment_name	No_of_taxa	Alignment_length	Missing_percent	Proportion_parsimony_informative
1_supercontig.aln	51	2678	28.117	0.084	input_shrunk0.01-1000818.aln	51	6656	32.199	0.055	input_shrunk0.05-1000818.aln	51	6656	32.199	0.055
1001641_supercontig.aln	51	4018	42.71	0.052	input_shrunk0.01-1003320.aln	51	3907	12.799	0.039	input_shrunk0.05-1003320.aln	51	3907	12.799	0.039
100236_supercontig.aln	51	2459	31.585	0.122	input_shrunk0.01-1005177.aln	50	4698	20.527	0.053	input_shrunk0.05-1005177.aln	41	4350	14.814	0.034
1002973_supercontig.aln	51	3353	45.219	0.086	input_shrunk0.01-1005202.aln	48	2853	28.264	0.067	input_shrunk0.05-1005202.aln	41	2809	28.467	0.048
100374_supercontig.aln	51	4473	31.837	0.016	input_shrunk0.01-100563.aln	49	3306	29.85	0.075	input_shrunk0.05-100563.aln	48	3304	29.67	0.068
101156_supercontig.aln	51	2524	23.231	0.118	input_shrunk0.01-1006716.aln	51	3684	18.692	0.049	input_shrunk0.05-1006716.aln	51	3684	18.692	0.049
1014324_supercontig.aln	51	2598	19.441	0.049	input_shrunk0.01-1008692.aln	50	8242	15.39	0.064	input_shrunk0.05-1008692.aln	50	8242	15.39	0.064
1015484_supercontig.aln	50	2220	24.931	0.086	input_shrunk0.01-1009956.aln	51	5867	20.348	0.058	input_shrunk0.05-1009956.aln	49	5865	20.154	0.057
1017271_supercontig.aln	50	2477	34.966	0.088	input_shrunk0.01-1010450.aln	51	3106	16.186	0.049	input_shrunk0.05-1010450.aln	50	3104	15.767	0.048
1022613_supercontig.aln	51	2056	20.161	0.034	input_shrunk0.01-1011517.aln	51	5281	36.339	0.05	input_shrunk0.05-1011517.aln	48	5264	35.855	0.047
1026162_supercontig.aln	51	2090	30.148	0.088	input_shrunk0.01-1011838.aln	51	6006	23.56	0.044	input_shrunk0.05-1011838.aln	51	6006	23.56	0.044
1027136_supercontig.aln	51	2408	17.899	0.123	input_shrunk0.01-1012613.aln	51	6349	18.223	0.057	input_shrunk0.05-1012613.aln	51	6349	18.223	0.057
1027292_supercontig.aln	51	2638	23.101	0.077	input_shrunk0.01-1014461.aln	51	3213	34.136	0.1	input_shrunk0.05-1014461.aln	47	3172	32.941	0.113
1029242_supercontig.aln	50	2155	26.357	0.149	input_shrunk0.01-1024506.aln	48	4388	20.347	0.073	input_shrunk0.05-1024506.aln	43	4322	17.823	0.05
1043307_supercontig.aln	51	8388	13.806	0.035	input_shrunk0.01-1029687.aln	51	7821	22.938	0.051	input_shrunk0.05-1029687.aln	51	7821	22.938	0.051
1048162_supercontig.aln	51	11467	43.965	0.084	input_shrunk0.01-10304677.aln	51	2946	27.691	0.059	input_shrunk0.05-10304677.aln	51	2946	27.691	0.059
1050701_supercontig.aln	51	7832	11.071	0.024	input_shrunk0.01-1030971.aln	51	2960	31.43	0.118	input_shrunk0.05-1030971.aln	51	2960	31.43	0.118
105284_supercontig.aln	51	1799	26.292	0.06	input_shrunk0.01-1033132.aln	51	4872	38.408	0.143	input_shrunk0.05-1033132.aln	48	4936	39.394	0.113
1053192_supercontig.aln	51	10953	14.465	0.025	input_shrunk0.01-1039139.aln	51	3375	28.07	0.064	input_shrunk0.05-1039139.aln	49	3375	26.974	0.063
1057626_supercontig.aln	51	2282	14.715	0.032	input_shrunk0.01-104214.aln	51	5041	21.613	0.073	input_shrunk0.05-104214.aln	49	5039	21.296	0.065
1060195_supercontig.aln	51	15908	15.43	0.033	input_shrunk0.01-10434727.aln	50	3904	29.318	0.061	input_shrunk0.05-10434727.aln	49	3910	29.562	0.06
1063513_supercontig.aln	51	1591	30.425	0.048	input_shrunk0.01-1050035.aln	49	3267	23.682	0.075	input_shrunk0.05-1050035.aln	43	3203	21.913	0.051
106853_supercontig.aln	51	1913	25.657	0.041	input_shrunk0.01-105282.aln	51	6949	23.375	0.046	input_shrunk0.05-105282.aln	51	6949	23.375	0.046
1070737_supercontig.aln	51	4830	25.67	0.031	input_shrunk0.01-1052996.aln	51	6319	21.793	0.056	input_shrunk0.05-1052996.aln	48	6183	19.854	0.049
1076780_supercontig.aln	51	2223	19.197	0.028	input_shrunk0.01-105592.aln	51	3644	26.529	0.108	input_shrunk0.05-105592.aln	50	3636	26.316	0.108
1077201_supercontig.aln	51	1690	36.102	0.082	input_shrunk0.01-1057726.aln	51	2773	32.107	0.044	input_shrunk0.05-1057726.aln	45	2769	32.024	0.034
107893_supercontig.aln	51	2516	25.244	0.071	input_shrunk0.01-105795.aln	51	8629	29.298	0.04	input_shrunk0.05-105795.aln	49	8582	28.47	0.039
1081117_supercontig.aln	50	5814	53.612	0.068	input_shrunk0.01-1058069.aln	50	2978	34.148	0.131	input_shrunk0.05-1058069.aln	50	2978	34.148	0.131
108382_supercontig.aln	51	20000	15.626	0.029	input_shrunk0.01-1059302.aln	51	5599	18.979	0.067	input_shrunk0.05-1059302.aln	51	5599	18.979	0.067
1089251_supercontig.aln	49	1878	21.081	0.046	input_shrunk0.01-1066474.aln	51	7101	20.202	0.058	input_shrunk0.05-1066474.aln	51	7101	20.202	0.058
108983_supercontig.aln	50	2317	27.566	0.03	input_shrunk0.01-106648.aln	41	3368	10.376	0.045	input_shrunk0.05-106648.aln	41	3368	10.376	0.045
1093540_supercontig.aln	51	4025	20.616	0.036	input_shrunk0.01-1071998.aln	50	3125	18.671	0.072	input_shrunk0.05-1071998.aln	50	3125	18.671	0.072
1093977_supercontig.aln	51	3892	18.304	0.036	input_shrunk0.01-1072077.aln	51	3646	38.448	0.102	input_shrunk0.05-1072077.aln	44	3571	36.695	0.086
1105503_supercontig.aln	51	2789	43.261	0.053	input_shrunk0.01-107216.aln	49	3719	38.585	0.073	input_shrunk0.05-107216.aln	46	3732	38.72	0.072
1105512_supercontig.aln	51	9225	18.387	0.036	input_shrunk0.01-107435.aln	50	4222	24.587	0.054	input_shrunk0.05-107435.aln	46	4141	22.413	0.053
1110097_supercontig.aln	51	3156	10.486	0.022	input_shrunk0.01-1077794.aln	51	4152	33.163	0.096	input_shrunk0.05-1077794.aln	44	3971	29.547	0.072
112018_supercontig.aln	51	15433	55.33	0.057	input_shrunk0.01-1080750.aln	51	8439	15.489	0.043	input_shrunk0.05-1080750.aln	51	8439	15.489	0.043
11219_supercontig.aln	51	2967	15.282	0.029	input_shrunk0.01-1082149.aln	51	8431	32.978	0.04	input_shrunk0.05-1082149.aln	49	8414	30.859	0.039
1123867_supercontig.aln	49	4602	47.571	0.098	input_shrunk0.01-1083587.aln	43	3718	31.795	0.059	input_shrunk0.05-1083587.aln	41	3753	32.594	0.045
1126361_supercontig.aln	47	2490	41.031	0.03	input_shrunk0.01-1084178.aln	51	6604	30.702	0.057	input_shrunk0.05-1084178.aln	51	6604	30.702	0.057
113698_supercontig.aln	50	2406	20.178	0.04	input_shrunk0.01-1085144.aln	50	3760	16.983	0.055	input_shrunk0.05-1085144.aln	50	3760	16.983	0.055
114029_supercontig.aln	51	7037	20.217	0.037	input_shrunk0.01-10852.aln	51	3790	17.599	0.046	input_shrunk0.05-10852.aln	51	3790	17.599	0.046
1142944_supercontig.aln	51	3033	22.24	0.035	input_shrunk0.01-1086717.aln	51	3756	30.514	0.054	input_shrunk0.05-1086717.aln	50	3717	29.749	0.054
114777_supercontig.aln	51	2868	18.008	0.038	input_shrunk0.01-1087295.aln	51	9493	22.606	0.05	input_shrunk0.05-1087295.aln	50	9461	21.781	0.05
1150019_supercontig.aln	51	2582	20.783	0.148	input_shrunk0.01-10931.aln	51	3272	13.313	0.05	input_shrunk0.05-10931.aln	51	3272	13.313	0.05
1153075_supercontig.aln	51	2137	27.795	0.051	input_shrunk0.01-1098231.aln	51	9185	39.498	0.062	input_shrunk0.05-1098231.aln	51	9185	39.498	0.062
1154091_supercontig.aln	51	2620	19.934	0.086	input_shrunk0.01-1099737.aln	51	4247	24.608	0.09	input_shrunk0.05-1099737.aln	50	4241	24.576	0.087
1156722_supercontig.aln	51	15040	19.715	0.035	input_shrunk0.01-1103767.aln	51	4239	28.05	0.071	input_shrunk0.05-1103767.aln	50	4232	27.534	0.076
1156963_supercontig.aln	51	9050	16.897	0.037	input_shrunk0.01-110571.aln	51	5575	22.568	0.057	input_shrunk0.05-110571.aln	51	5575	22.568	0.057
115749_supercontig.aln	51	2122	22.164	0.063	input_shrunk0.01-1106330.aln	51	3114	17.611	0.067	input_shrunk0.05-1106330.aln	50	3112	17.458	0.067
116294_supercontig.aln	51	10255	24.775	0.037	input_shrunk0.01-111143.aln	51	6895	22.404	0.047	input_shrunk0.05-111143.aln	51	6895	22.404	0.047
117155_supercontig.aln	48	1813	18.504	0.047	input_shrunk0.01-1113491.aln	51	5850	25.673	0.063	input_shrunk0.05-1113491.aln	51	5850	25.673	0.063
1172183_supercontig.aln	51	7020	44.868	0.11	input_shrunk0.01-1116741.aln	45	5459	29.323	0.043	input_shrunk0.05-1116741.aln	40	5275	25.943	0.033
1175388_supercontig.aln	51	15015	42.781	0.073	input_shrunk0.01-1121646.aln	51	6536	28.409	0.062	input_shrunk0.05-1121646.aln	51	6536	28.409	0.062
1175653_supercontig.aln	51	2617	19.421	0.042	input_shrunk0.01-112645.aln	49	3320	30.34	0.056	input_shrunk0.05-112645.aln	45	3316	28.65	0.053
1184780_supercontig.aln	51	7562	15.848	0.038	input_shrunk0.01-1131111.aln	51	8394	16.215	0.053	input_shrunk0.05-1131111.aln	50	8387	16.124	0.053
1186545_supercontig.aln	50	19553	8.673	0.015	input_shrunk0.01-11316.aln	51	7702	19.604	0.042	input_shrunk0.05-11316.aln	50	7698	19.542	0.04
1186709_supercontig.aln	51	3936	53.83	0.096	input_shrunk0.01-1132687.aln	51	5543	24.522	0.067	input_shrunk0.05-1132687.aln	51	5543	24.522	0.067
1188049_supercontig.aln	51	5564	15.36	0.037	input_shrunk0.01-1135147.aln	45	3829	28.208	0.024	input_shrunk0.05-1135147.aln	43	3852	27.568	0.025
119206_supercontig.aln	51	5272	22.704	0.037	input_shrunk0.01-1135848.aln	48	5521	26.597	0.173	input_shrunk0.05-1135848.aln	42	5238	22.631	0.085
1193157_supercontig.aln	51	16468	29.74	0.063	input_shrunk0.01-114028.aln	51	2802	20.531	0.052	input_shrunk0.05-114028.aln	41	2687	17.389	0.034
1194320_supercontig.aln	51	8907	19.423	0.036	input_shrunk0.01-1141662.aln	51	8218	23.209	0.047	input_shrunk0.05-1141662.aln	50	8217	22.89	0.048
1196382_supercontig.aln	51	3733	10.973	0.034	input_shrunk0.01-1142087.aln	51	4493	30.7	0.08	input_shrunk0.05-1142087.aln	50	4515	31.242	0.078
1198239_supercontig.aln	51	3204	13.669	0.018	input_shrunk0.01-1143164.aln	51	5128	22.938	0.076	input_shrunk0.05-1143164.aln	49	5050	21.78	0.078
1199370_supercontig.aln	51	2560	21.375	0.036	input_shrunk0.01-1144783.aln	51	4113	11.943	0.047	input_shrunk0.05-1144783.aln	51	4113	11.943	0.047
1200713_supercontig.aln	51	8641	17.306	0.035	input_shrunk0.01-1146234.aln	51	9263	21.957	0.042	input_shrunk0.05-1146234.aln	50	8995	19.597	0.043
1203360_supercontig.aln	51	2302	14	0.011	input_shrunk0.01-1147127.aln	45	5695	36.47	0.127	input_shrunk0.05-1147127.aln	40	5175	29.736	0.075
1213651_supercontig.aln	51	4836	43.121	0.091	input_shrunk0.01-114721.aln	49	3608	32.434	0.195	input_shrunk0.05-114721.aln	40	3327	25.609	0.127
1213820_supercontig.aln	51	2638	22.375	0.075	input_shrunk0.01-1149499.aln	45	2543	22.99	0.029	input_shrunk0.05-1149499.aln	45	2543	22.99	0.029
1219559_supercontig.aln	51	2682	20.147	0.036	input_shrunk0.01-1152475.aln	51	6122	36.095	0.12	input_shrunk0.05-1152475.aln	50	6122	35.928	0.12
122285_supercontig.aln	50	1833	23.319	0.085	input_shrunk0.01-1155365.aln	51	4732	24.352	0.064	input_shrunk0.05-1155365.aln	50	4668	23.353	0.065
122499_supercontig.aln	51	2401	19.039	0.111	input_shrunk0.01-1158570.aln	51	6657	26.294	0.061	input_shrunk0.05-1158570.aln	49	6660	26.552	0.062
1227750_supercontig.aln	51	1909	19.899	0.073	input_shrunk0.01-1158834.aln	51	3918	25.013	0.058	input_shrunk0.05-1158834.aln	51	3918	25.013	0.058
123097_supercontig.aln	51	8314	13.319	0.038	input_shrunk0.01-115886.aln	51	3274	22.057	0.067	input_shrunk0.05-115886.aln	51	3274	22.057	0.067
1233169_supercontig.aln	51	3350	47.646	0.157	input_shrunk0.01-1159619.aln	51	3587	34.921	0.064	input_shrunk0.05-1159619.aln	46	3578	34.499	0.058
1240834_supercontig.aln	49	1697	41.793	0.195	input_shrunk0.01-1160495.aln	46	4851	31.482	0.063	input_shrunk0.05-1160495.aln	43	4762	28.164	0.056
124305_supercontig.aln	51	2325	17.065	0.06	input_shrunk0.01-1168822.aln	51	8623	30.377	0.065	input_shrunk0.05-1168822.aln	51	8623	30.377	0.065
124676_supercontig.aln	51	2223	28.435	0.104	input_shrunk0.01-116983.aln	48	3508	39.427	0.084	input_shrunk0.05-116983.aln	47	3508	38.944	0.084
124771_supercontig.aln	51	2755	18.383	0.031	input_shrunk0.01-1171125.aln	51	4478	24.598	0.087	input_shrunk0.05-1171125.aln	51	4478	24.598	0.087
1247931_supercontig.aln	51	10961	17.094	0.037	input_shrunk0.01-117554.aln	51	7280	41.259	0.101	input_shrunk0.05-117554.aln	49	6605	35.397	0.093
1259148_supercontig.aln	51	11496	54.807	0.035	input_shrunk0.01-1176028.aln	51	3796	22.841	0.053	input_shrunk0.05-1176028.aln	50	3745	21.392	0.053
12651_supercontig.aln	51	4669	43.446	0.181	input_shrunk0.01-1178033.aln	51	4052	36.235	0.115	input_shrunk0.05-1178033.aln	44	3712	30.664	0.059
1266753_supercontig.aln	51	5073	13.2	0.036	input_shrunk0.01-118009.aln	50	3716	41.492	0.086	input_shrunk0.05-118009.aln	45	3676	41.011	0.073
1268099_supercontig.aln	50	1979	22.861	0.075	input_shrunk0.01-118228.aln	47	3287	27.517	0.058	input_shrunk0.05-118228.aln	46	3286	27.228	0.058
1271032_supercontig.aln	50	2330	31.532	0.076	input_shrunk0.01-1182385.aln	45	5053	12.003	0.019	input_shrunk0.05-1182385.aln	43	4952	9.554	0.018
1272877_supercontig.aln	51	2415	22.199	0.088	input_shrunk0.01-1184285.aln	51	4351	26.517	0.06	input_shrunk0.05-1184285.aln	49	4350	26.425	0.055
1273414_supercontig.aln	51	11156	15.574	0.035	input_shrunk0.01-1184851.aln	51	3451	22.937	0.052	input_shrunk0.05-1184851.aln	49	3440	22.817	0.052
1274599_supercontig.aln	51	6077	19.063	0.031	input_shrunk0.01-1186763.aln	50	2838	21.887	0.049	input_shrunk0.05-1186763.aln	48	2644	15.979	0.042
128479_supercontig.aln	51	11028	14.143	0.046	input_shrunk0.01-1188625.aln	51	5132	22.543	0.055	input_shrunk0.05-1188625.aln	51	5132	22.543	0.055
1285227_supercontig.aln	50	5679	24.747	0.038	input_shrunk0.01-1189760.aln	51	8363	29.529	0.044	input_shrunk0.05-1189760.aln	50	8312	29.213	0.042
1289162_supercontig.aln	51	1564	31.262	0.145	input_shrunk0.01-1192120.aln	48	3074	16.339	0.123	input_shrunk0.05-1192120.aln	47	3028	15.069	0.122
1289941_supercontig.aln	51	12444	33.807	0.145	input_shrunk0.01-119470.aln	51	3446	20.559	0.058	input_shrunk0.05-119470.aln	43	3367	18.348	0.034
130986_supercontig.aln	51	2532	20.316	0.057	input_shrunk0.01-119550.aln	51	4472	27.435	0.08	input_shrunk0.05-119550.aln	49	4441	26.844	0.08
1312507_supercontig.aln	51	4158	9.828	0.031	input_shrunk0.01-1195622.aln	51	4264	15.744	0.044	input_shrunk0.05-1195622.aln	51	4264	15.744	0.044
1322499_supercontig.aln	51	5485	62.538	0.076	input_shrunk0.01-1201250.aln	51	4847	30.375	0.059	input_shrunk0.05-1201250.aln	51	4847	30.375	0.059
1325197_supercontig.aln	51	2154	18.734	0.013	input_shrunk0.01-120317.aln	51	6683	19.719	0.04	input_shrunk0.05-120317.aln	48	6629	19.114	0.04
1332870_supercontig.aln	50	3119	19.703	0.032	input_shrunk0.01-120683.aln	51	3924	21.074	0.082	input_shrunk0.05-120683.aln	51	3924	21.074	0.082
1334560_supercontig.aln	50	2418	30.386	0.048	input_shrunk0.01-121030.aln	51	7434	24.367	0.051	input_shrunk0.05-121030.aln	46	7159	19.31	0.036
133905_supercontig.aln	51	5469	11.432	0.036	input_shrunk0.01-1213170.aln	51	7192	20.243	0.047	input_shrunk0.05-1213170.aln	51	7192	20.243	0.047
1339299_supercontig.aln	51	2437	33.21	0.071	input_shrunk0.01-1214587.aln	50	2928	17.784	0.048	input_shrunk0.05-1214587.aln	43	2830	15.021	0.036
1345441_supercontig.aln	51	2389	19.303	0.084	input_shrunk0.01-1218697.aln	51	2910	18.265	0.039	input_shrunk0.05-1218697.aln	51	2910	18.265	0.039
1348657_supercontig.aln	48	1370	29.335	0.05	input_shrunk0.01-121905.aln	51	3563	30.141	0.213	input_shrunk0.05-121905.aln	43	3241	21.633	0.214
1349998_supercontig.aln	51	2591	18.246	0.041	input_shrunk0.01-1219556.aln	50	4021	24.808	0.135	input_shrunk0.05-1219556.aln	48	3888	22.228	0.105
1363_supercontig.aln	51	1892	24.912	0.135	input_shrunk0.01-1220076.aln	51	3111	27.103	0.072	input_shrunk0.05-1220076.aln	51	3111	27.103	0.072
1366338_supercontig.aln	51	2045	26.359	0.074	input_shrunk0.01-1220419.aln	51	6133	25.065	0.073	input_shrunk0.05-1220419.aln	48	6018	24.119	0.061
1376139_supercontig.aln	51	2387	18.717	0.083	input_shrunk0.01-122225.aln	50	4278	14.698	0.056	input_shrunk0.05-122225.aln	48	4253	14.319	0.054
1388154_supercontig.aln	51	4094	28.763	0.038	input_shrunk0.01-1223065.aln	49	3109	26.582	0.047	input_shrunk0.05-1223065.aln	49	3109	26.582	0.047
1391074_supercontig.aln	50	2645	21.921	0.121	input_shrunk0.01-1225260.aln	50	9165	40.33	0.064	input_shrunk0.05-1225260.aln	45	8935	38.049	0.065
1391811_supercontig.aln	51	2631	16.357	0.038	input_shrunk0.01-1225955.aln	51	3463	11.42	0.056	input_shrunk0.05-1225955.aln	46	3411	10.146	0.048
1401983_supercontig.aln	50	2597	37.249	0.109	input_shrunk0.01-1229629.aln	48	3098	18.472	0.018	input_shrunk0.05-1229629.aln	45	3030	16.257	0.015
140783_supercontig.aln	51	18597	46.548	0.066	input_shrunk0.01-1232474.aln	51	3246	29.963	0.063	input_shrunk0.05-1232474.aln	45	3253	30.03	0.037
1422622_supercontig.aln	51	1790	24.742	0.069	input_shrunk0.01-1233187.aln	51	4153	28.278	0.071	input_shrunk0.05-1233187.aln	49	4088	27.37	0.056
1426330_supercontig.aln	51	9262	14.911	0.031	input_shrunk0.01-1233977.aln	44	8894	23.032	0.103	input_shrunk0.05-1233977.aln	40	8686	19.811	0.064
1427439_supercontig.aln	51	12739	19.796	0.05	input_shrunk0.01-1237373.aln	50	3437	29.34	0.082	input_shrunk0.05-1237373.aln	48	3273	25.749	0.084
1428459_supercontig.aln	51	5521	13.522	0.037	input_shrunk0.01-1243339.aln	51	4527	34.59	0.042	input_shrunk0.05-1243339.aln	49	4518	34.288	0.038
1439639_supercontig.aln	49	2120	25.671	0.058	input_shrunk0.01-1245008.aln	47	3287	24.187	0.046	input_shrunk0.05-1245008.aln	46	3287	23.824	0.047
14446_supercontig.aln	51	2547	19.221	0.036	input_shrunk0.01-1245684.aln	50	4448	28.43	0.086	input_shrunk0.05-1245684.aln	49	4415	27.204	0.088
144526_supercontig.aln	51	16909	29.792	0.053	input_shrunk0.01-125183.aln	51	6256	19.933	0.045	input_shrunk0.05-125183.aln	50	6244	19.613	0.045
144570_supercontig.aln	51	8192	10.541	0.033	input_shrunk0.01-1257143.aln	51	3218	26.952	0.064	input_shrunk0.05-1257143.aln	51	3218	26.952	0.064
1449512_supercontig.aln	51	5010	44.417	0.081	input_shrunk0.01-1260814.aln	47	3538	24.974	0.054	input_shrunk0.05-1260814.aln	40	3524	23.939	0.032
1458640_supercontig.aln	51	6281	24.843	0.03	input_shrunk0.01-1263477.aln	51	4949	29.139	0.068	input_shrunk0.05-1263477.aln	51	4949	29.139	0.068
145875_supercontig.aln	51	4551	22.809	0.038	input_shrunk0.01-1265902.aln	51	6076	36.161	0.051	input_shrunk0.05-1265902.aln	49	5882	34.282	0.048
1459975_supercontig.aln	51	2431	20.848	0.093	input_shrunk0.01-126631.aln	51	3266	17.427	0.05	input_shrunk0.05-126631.aln	51	3266	17.427	0.05
1475066_supercontig.aln	51	1732	27.401	0.067	input_shrunk0.01-1286613.aln	51	5195	33.738	0.124	input_shrunk0.05-1286613.aln	49	5111	32.758	0.114
1475290_supercontig.aln	49	2133	31.851	0.064	input_shrunk0.01-1287605.aln	51	3770	24.482	0.048	input_shrunk0.05-1287605.aln	49	3775	24.426	0.047
1481140_supercontig.aln	51	2286	18.959	0.075	input_shrunk0.01-1289876.aln	51	5922	25.627	0.057	input_shrunk0.05-1289876.aln	50	5928	25.845	0.054
1484055_supercontig.aln	51	17487	22.514	0.04	input_shrunk0.01-1292906.aln	51	3361	23.824	0.045	input_shrunk0.05-1292906.aln	46	3336	22.793	0.045
148428_supercontig.aln	51	4056	21.717	0.037	input_shrunk0.01-1294178.aln	49	3703	13.736	0.061	input_shrunk0.05-1294178.aln	44	3667	13.033	0.061
1487946_supercontig.aln	51	2372	19.778	0.049	input_shrunk0.01-1296613.aln	51	3770	28.896	0.054	input_shrunk0.05-1296613.aln	50	3818	29.918	0.054
1488618_supercontig.aln	51	2198	18.536	0.165	input_shrunk0.01-1296816.aln	45	2881	25.927	0.191	input_shrunk0.05-1296816.aln	40	2824	23.606	0.127
1497471_supercontig.aln	51	2544	21.881	0.076	input_shrunk0.01-1296976.aln	50	6660	28.908	0.048	input_shrunk0.05-1296976.aln	46	6692	27.233	0.033
1498684_supercontig.aln	51	12465	20.787	0.058	input_shrunk0.01-1301437.aln	51	6515	22.395	0.048	input_shrunk0.05-1301437.aln	51	6515	22.395	0.048
1499731_supercontig.aln	51	1640	23.368	0.017	input_shrunk0.01-1302392.aln	51	3337	14.92	0.078	input_shrunk0.05-1302392.aln	51	3337	14.92	0.078
1500167_supercontig.aln	51	4335	20.69	0.016	input_shrunk0.01-1312051.aln	51	3542	19.672	0.064	input_shrunk0.05-1312051.aln	49	3589	20.622	0.06
1501377_supercontig.aln	51	2656	26.061	0.057	input_shrunk0.01-1313882.aln	51	6463	27.279	0.05	input_shrunk0.05-1313882.aln	51	6463	27.279	0.05
1503510_supercontig.aln	51	4841	23.197	0.033	input_shrunk0.01-1317617.aln	51	5294	17.582	0.045	input_shrunk0.05-1317617.aln	48	5293	17.484	0.04
1508026_supercontig.aln	51	1927	20.554	0.065	input_shrunk0.01-1321679.aln	51	4176	38.695	0.188	input_shrunk0.05-1321679.aln	50	4132	37.928	0.191
1510718_supercontig.aln	50	2668	42.615	0.057	input_shrunk0.01-132344.aln	51	5752	41.062	0.058	input_shrunk0.05-132344.aln	50	5261	35.786	0.062
1511210_supercontig.aln	51	6319	17.461	0.036	input_shrunk0.01-1324739.aln	51	3409	24.197	0.048	input_shrunk0.05-1324739.aln	51	3409	24.197	0.048
151181_supercontig.aln	51	2231	20.889	0.05	input_shrunk0.01-1325725.aln	51	4078	23.251	0.058	input_shrunk0.05-1325725.aln	50	4083	23.33	0.058
1516294_supercontig.aln	51	1698	33.13	0.059	input_shrunk0.01-1334199.aln	51	6290	32.488	0.044	input_shrunk0.05-1334199.aln	48	6275	30.866	0.041
151782_supercontig.aln	51	2570	22.216	0.06	input_shrunk0.01-1348876.aln	51	3441	22.003	0.051	input_shrunk0.05-1348876.aln	51	3441	22.003	0.051
152501_supercontig.aln	50	2412	21.597	0.064	input_shrunk0.01-1349565.aln	51	3837	26.706	0.082	input_shrunk0.05-1349565.aln	50	3775	25.76	0.085
1526312_supercontig.aln	43	3792	49.991	0.062	input_shrunk0.01-1351372.aln	51	4522	16.5	0.048	input_shrunk0.05-1351372.aln	49	4510	16.153	0.048
15295_supercontig.aln	51	2013	18.857	0.06	input_shrunk0.01-135176.aln	51	9549	33.994	0.072	input_shrunk0.05-135176.aln	50	9565	33.917	0.07
1529812_supercontig.aln	51	1893	29.145	0.033	input_shrunk0.01-1354652.aln	51	2989	24.166	0.12	input_shrunk0.05-1354652.aln	44	2892	20.946	0.053
153391_supercontig.aln	51	10972	19.436	0.038	input_shrunk0.01-1355927.aln	51	4184	24.149	0.09	input_shrunk0.05-1355927.aln	51	4184	24.149	0.09
1543776_supercontig.aln	51	3682	15.549	0.016	input_shrunk0.01-1359106.aln	47	3231	24.8	0.076	input_shrunk0.05-1359106.aln	44	3152	22.923	0.049
1544194_supercontig.aln	51	3011	16.724	0.026	input_shrunk0.01-1361367.aln	51	6288	22.445	0.044	input_shrunk0.05-1361367.aln	51	6288	22.445	0.044
155642_supercontig.aln	51	1783	23.76	0.024	input_shrunk0.01-1362865.aln	50	4297	13.702	0.042	input_shrunk0.05-1362865.aln	44	4279	12.666	0.026
1564147_supercontig.aln	51	4043	22.672	0.034	input_shrunk0.01-136356.aln	43	4967	22.927	0.063	input_shrunk0.05-136356.aln	40	4948	23.128	0.044
1573420_supercontig.aln	51	2453	29.601	0.228	input_shrunk0.01-1371384.aln	50	3239	26.908	0.045	input_shrunk0.05-1371384.aln	43	3231	24.942	0.043
1577405_supercontig.aln	51	2042	31.66	0.099	input_shrunk0.01-137378.aln	51	4124	21.974	0.045	input_shrunk0.05-137378.aln	49	4082	21.189	0.046
157935_supercontig.aln	50	3140	11.446	0.036	input_shrunk0.01-1379467.aln	51	5513	28.411	0.082	input_shrunk0.05-1379467.aln	50	5504	28.49	0.077
1581306_supercontig.aln	51	5439	17.793	0.031	input_shrunk0.01-1379471.aln	49	4406	35.238	0.083	input_shrunk0.05-1379471.aln	43	3937	27.64	0.071
1585708_supercontig.aln	51	2276	20.942	0.065	input_shrunk0.01-1380039.aln	50	3247	26.915	0.106	input_shrunk0.05-1380039.aln	50	3247	26.915	0.106
1611573_supercontig.aln	51	3166	45.454	0.125	input_shrunk0.01-1382434.aln	50	5193	26.272	0.052	input_shrunk0.05-1382434.aln	48	4972	23.062	0.052
1623664_supercontig.aln	51	3473	13.151	0.033	input_shrunk0.01-1387351.aln	51	3436	23.221	0.074	input_shrunk0.05-1387351.aln	51	3436	23.221	0.074
162406_supercontig.aln	51	2568	30.503	0.069	input_shrunk0.01-1389832.aln	51	4980	28.578	0.049	input_shrunk0.05-1389832.aln	50	4978	28.721	0.049
1648462_supercontig.aln	51	10127	32.517	0.098	input_shrunk0.01-1393589.aln	51	3859	22.503	0.123	input_shrunk0.05-1393589.aln	50	3864	22.572	0.12
164948_supercontig.aln	50	5432	47.479	0.069	input_shrunk0.01-139393.aln	51	3120	27.043	0.082	input_shrunk0.05-139393.aln	51	3120	27.043	0.082
165032_supercontig.aln	51	5299	16.977	0.026	input_shrunk0.01-139433.aln	51	4473	20.043	0.06	input_shrunk0.05-139433.aln	51	4473	20.043	0.06
1652649_supercontig.aln	51	3335	16.994	0.036	input_shrunk0.01-1396623.aln	49	2767	32.346	0.078	input_shrunk0.05-1396623.aln	47	2760	32.192	0.074
1652737_supercontig.aln	51	4244	10.989	0.026	input_shrunk0.01-1396816.aln	51	3673	37.061	0.099	input_shrunk0.05-1396816.aln	50	3321	30.107	0.102
1654909_supercontig.aln	50	1547	30.574	0.036	input_shrunk0.01-1402748.aln	47	4086	13.978	0.027	input_shrunk0.05-1402748.aln	45	3970	11.318	0.028
1656441_supercontig.aln	51	2557	22.589	0.048	input_shrunk0.01-1411310.aln	51	7010	32.352	0.081	input_shrunk0.05-1411310.aln	51	7010	32.352	0.081
1657963_supercontig.aln	51	3801	12.355	0.032	input_shrunk0.01-1414896.aln	51	3340	25.613	0.051	input_shrunk0.05-1414896.aln	50	3343	25.558	0.051
16599_supercontig.aln	51	5148	47.216	0.117	input_shrunk0.01-1417953.aln	51	3126	22.385	0.068	input_shrunk0.05-1417953.aln	43	2966	18.685	0.064
1662151_supercontig.aln	51	4862	15.5	0.036	input_shrunk0.01-1421217.aln	50	2956	19.761	0.056	input_shrunk0.05-1421217.aln	49	2878	17.905	0.056
166483_supercontig.aln	51	5737	48.87	0.12	input_shrunk0.01-1428179.aln	51	6550	25.567	0.049	input_shrunk0.05-1428179.aln	50	6504	25.052	0.048
1671389_supercontig.aln	51	2595	16.134	0.117	input_shrunk0.01-1430246.aln	51	5077	27.016	0.059	input_shrunk0.05-1430246.aln	50	5051	26.86	0.054
167250_supercontig.aln	51	3235	16.751	0.027	input_shrunk0.01-1432990.aln	51	4517	22.804	0.043	input_shrunk0.05-1432990.aln	51	4517	22.804	0.043
1676978_supercontig.aln	47	1409	30.467	0.062	input_shrunk0.01-143308.aln	51	6772	30.495	0.062	input_shrunk0.05-143308.aln	51	6772	30.495	0.062
168183_supercontig.aln	51	4499	45.344	0.098	input_shrunk0.01-1439794.aln	51	8042	26.647	0.06	input_shrunk0.05-1439794.aln	50	8037	25.453	0.06
168341_supercontig.aln	51	2391	19.903	0.037	input_shrunk0.01-1441733.aln	51	4163	30.116	0.061	input_shrunk0.05-1441733.aln	50	4161	29.933	0.063
170246_supercontig.aln	51	8676	45.566	0.115	input_shrunk0.01-1446331.aln	48	2836	37.874	0.055	input_shrunk0.05-1446331.aln	42	2814	34.871	0.05
171119_supercontig.aln	51	2264	23.076	0.055	input_shrunk0.01-1446792.aln	51	3258	19.391	0.061	input_shrunk0.05-1446792.aln	49	3234	18.957	0.06
1715396_supercontig.aln	51	6786	25.323	0.03	input_shrunk0.01-1450996.aln	51	3963	23.385	0.05	input_shrunk0.05-1450996.aln	44	3844	20.835	0.038
1715951_supercontig.aln	49	1468	32.951	0.051	input_shrunk0.01-1454088.aln	51	4651	20.072	0.06	input_shrunk0.05-1454088.aln	48	4641	19.756	0.053
1716813_supercontig.aln	50	2139	45.774	0.212	input_shrunk0.01-1457518.aln	51	3354	24.053	0.051	input_shrunk0.05-1457518.aln	51	3354	24.053	0.051
1724413_supercontig.aln	51	8514	27.384	0.029	input_shrunk0.01-1459610.aln	50	4881	30.528	0.043	input_shrunk0.05-1459610.aln	48	4882	30.583	0.042
1724718_supercontig.aln	47	14941	53.799	0.08	input_shrunk0.01-1461269.aln	51	3711	32.25	0.096	input_shrunk0.05-1461269.aln	51	3711	32.25	0.096
174153_supercontig.aln	51	2356	16.193	0.083	input_shrunk0.01-1461436.aln	50	3090	30.494	0.039	input_shrunk0.05-1461436.aln	46	3089	29.193	0.037
175162_supercontig.aln	43	1236	26.635	0.091	input_shrunk0.01-1464704.aln	50	4526	30.666	0.084	input_shrunk0.05-1464704.aln	48	4479	29.903	0.082
1752276_supercontig.aln	51	3899	26.689	0.028	input_shrunk0.01-1466241.aln	51	6897	29.138	0.075	input_shrunk0.05-1466241.aln	50	6833	28.618	0.074
1759988_supercontig.aln	51	15149	23.155	0.035	input_shrunk0.01-1466397.aln	51	4295	18.697	0.043	input_shrunk0.05-1466397.aln	49	4295	18.733	0.038
1764734_supercontig.aln	51	20392	30.768	0.055	input_shrunk0.01-1469044.aln	51	4972	13.107	0.044	input_shrunk0.05-1469044.aln	51	4972	13.107	0.044
176625_supercontig.aln	51	3051	15.026	0.037	input_shrunk0.01-1470160.aln	51	2833	25.22	0.081	input_shrunk0.05-1470160.aln	49	2833	24.946	0.073
1773461_supercontig.aln	51	3774	13.264	0.019	input_shrunk0.01-1471215.aln	51	3749	30.234	0.069	input_shrunk0.05-1471215.aln	50	3730	29.945	0.063
1778456_supercontig.aln	50	3899	27.679	0.033	input_shrunk0.01-147493.aln	51	7284	19.651	0.042	input_shrunk0.05-147493.aln	51	7284	19.651	0.042
178150_supercontig.aln	51	7686	18.926	0.033	input_shrunk0.01-1479025.aln	51	3069	23.202	0.053	input_shrunk0.05-1479025.aln	51	3069	23.202	0.053
1793855_supercontig.aln	51	2643	13.918	0.037	input_shrunk0.01-148186.aln	46	2967	24.989	0.102	input_shrunk0.05-148186.aln	41	2936	24.403	0.066
179847_supercontig.aln	51	11734	21.473	0.028	input_shrunk0.01-1485801.aln	51	2774	28.735	0.064	input_shrunk0.05-1485801.aln	48	2636	24.725	0.068
180004_supercontig.aln	45	1276	25.183	0.048	input_shrunk0.01-148748.aln	51	3844	27.711	0.073	input_shrunk0.05-148748.aln	47	3687	24.603	0.071
1800182_supercontig.aln	51	3038	23.476	0.033	input_shrunk0.01-1488501.aln	51	7114	20.292	0.046	input_shrunk0.05-1488501.aln	47	7030	19.568	0.044
180103_supercontig.aln	50	2594	26.208	0.049	input_shrunk0.01-148961.aln	50	4438	26.409	0.066	input_shrunk0.05-148961.aln	50	4438	26.409	0.066
1807628_supercontig.aln	51	2286	24.834	0.098	input_shrunk0.01-1493573.aln	51	8977	31.098	0.039	input_shrunk0.05-1493573.aln	51	8977	31.098	0.039
1814196_supercontig.aln	51	2089	24.518	0.029	input_shrunk0.01-149845.aln	50	6404	35.703	0.105	input_shrunk0.05-149845.aln	50	6404	35.703	0.105
1817985_supercontig.aln	51	3196	17.208	0.035	input_shrunk0.01-1503752.aln	51	3328	17.213	0.07	input_shrunk0.05-1503752.aln	44	3312	17.336	0.061
1828324_supercontig.aln	51	10810	48.69	0.084	input_shrunk0.01-1505253.aln	51	3476	21.351	0.069	input_shrunk0.05-1505253.aln	41	3400	19.019	0.052
1843861_supercontig.aln	51	5604	14.687	0.024	input_shrunk0.01-1508941.aln	51	6330	18.679	0.054	input_shrunk0.05-1508941.aln	51	6330	18.679	0.054
1848231_supercontig.aln	51	9202	29.402	0.036	input_shrunk0.01-151178.aln	51	3398	22.291	0.049	input_shrunk0.05-151178.aln	51	3398	22.291	0.049
1849279_supercontig.aln	51	2462	20.971	0.056	input_shrunk0.01-151730.aln	50	4375	31.001	0.069	input_shrunk0.05-151730.aln	49	4396	31.388	0.06
1852960_supercontig.aln	51	2254	25.704	0.086	input_shrunk0.01-1520462.aln	46	2902	36.101	0.069	input_shrunk0.05-1520462.aln	44	2622	29.625	0.064
18609_supercontig.aln	51	4833	30.903	0.032	input_shrunk0.01-1523542.aln	47	6061	39.024	0.072	input_shrunk0.05-1523542.aln	41	6045	37.285	0.04
1863206_supercontig.aln	51	4699	51.888	0.134	input_shrunk0.01-1523873.aln	48	3874	29.125	0.072	input_shrunk0.05-1523873.aln	48	3874	29.125	0.072
1864045_supercontig.aln	50	1956	22.528	0.114	input_shrunk0.01-1530770.aln	51	2726	38.591	0.041	input_shrunk0.05-1530770.aln	43	2044	18.577	0.039
186591_supercontig.aln	49	22037	16.865	0.039	input_shrunk0.01-1531551.aln	50	3713	32.797	0.096	input_shrunk0.05-1531551.aln	44	3636	31.512	0.063
1876982_supercontig.aln	51	3220	28.267	0.029	input_shrunk0.01-153170.aln	51	4805	27.795	0.041	input_shrunk0.05-153170.aln	50	4794	27.695	0.041
1889758_supercontig.aln	51	5096	11.051	0.018	input_shrunk0.01-1536101.aln	51	3480	32.365	0.114	input_shrunk0.05-1536101.aln	51	3480	32.365	0.114
189699_supercontig.aln	51	3812	10.793	0.033	input_shrunk0.01-153787.aln	50	4260	24.987	0.042	input_shrunk0.05-153787.aln	43	4212	23.995	0.034
1897232_supercontig.aln	51	4854	14.738	0.023	input_shrunk0.01-154597.aln	51	7347	18.93	0.052	input_shrunk0.05-154597.aln	51	7347	18.93	0.052
190394_supercontig.aln	51	2489	24.743	0.056	input_shrunk0.01-1548944.aln	50	3032	30.679	0.046	input_shrunk0.05-1548944.aln	48	2894	27.563	0.047
1911133_supercontig.aln	51	1949	20.249	0.046	input_shrunk0.01-1553429.aln	51	4998	33.027	0.078	input_shrunk0.05-1553429.aln	50	5000	32.802	0.075
1912331_supercontig.aln	51	4583	19.274	0.023	input_shrunk0.01-1558718.aln	51	3556	31.218	0.068	input_shrunk0.05-1558718.aln	50	3526	30.63	0.067
191562_supercontig.aln	51	2205	22.201	0.035	input_shrunk0.01-1560005.aln	51	3069	38.016	0.138	input_shrunk0.05-1560005.aln	49	2956	35.018	0.137
1915915_supercontig.aln	50	2608	34.004	0.043	input_shrunk0.01-1564886.aln	51	3710	33.205	0.115	input_shrunk0.05-1564886.aln	42	3666	29.117	0.041
1919266_supercontig.aln	51	7031	9.427	0.028	input_shrunk0.01-157077.aln	51	7257	28.496	0.061	input_shrunk0.05-157077.aln	51	7257	28.496	0.061
19220_supercontig.aln	51	7110	18.251	0.025	input_shrunk0.01-1571586.aln	51	2849	27.017	0.059	input_shrunk0.05-1571586.aln	51	2849	27.017	0.059
1923265_supercontig.aln	51	1885	35.784	0.082	input_shrunk0.01-1576362.aln	50	3009	33.771	0.227	input_shrunk0.05-1576362.aln	44	2933	31.856	0.167
192634_supercontig.aln	51	2496	39.493	0.132	input_shrunk0.01-1576593.aln	51	7047	39.958	0.076	input_shrunk0.05-1576593.aln	50	7051	39.961	0.068
1927333_supercontig.aln	51	3344	16.485	0.035	input_shrunk0.01-1582340.aln	51	3338	37.163	0.053	input_shrunk0.05-1582340.aln	48	3333	36.585	0.051
1934849_supercontig.aln	51	2107	23.002	0.088	input_shrunk0.01-1583644.aln	51	8072	22.503	0.05	input_shrunk0.05-1583644.aln	51	8072	22.503	0.05
1935690_supercontig.aln	51	3974	24.642	0.033	input_shrunk0.01-158864.aln	51	8286	30.256	0.055	input_shrunk0.05-158864.aln	51	8286	30.256	0.055
1953749_supercontig.aln	49	1632	41.214	0.135	input_shrunk0.01-1589705.aln	51	5652	26.706	0.059	input_shrunk0.05-1589705.aln	51	5652	26.706	0.059
1956689_supercontig.aln	51	6698	21.074	0.037	input_shrunk0.01-1589887.aln	51	3933	23.242	0.068	input_shrunk0.05-1589887.aln	50	3889	21.793	0.065
1959917_supercontig.aln	51	3341	54.054	0.148	input_shrunk0.01-159340.aln	51	6411	34.485	0.051	input_shrunk0.05-159340.aln	49	6341	33.668	0.049
1964068_supercontig.aln	50	1715	23.499	0.024	input_shrunk0.01-1594367.aln	51	5874	20.907	0.055	input_shrunk0.05-1594367.aln	51	5874	20.907	0.055
1966763_supercontig.aln	51	7908	17.058	0.027	input_shrunk0.01-1600680.aln	51	8920	30.35	0.05	input_shrunk0.05-1600680.aln	50	8920	30.443	0.05
1972883_supercontig.aln	51	2420	30.233	0.074	input_shrunk0.01-1622012.aln	51	5134	24.251	0.041	input_shrunk0.05-1622012.aln	51	5134	24.251	0.041
1973398_supercontig.aln	51	2389	24.156	0.046	input_shrunk0.01-163117.aln	49	5271	41.248	0.073	input_shrunk0.05-163117.aln	47	5378	42.26	0.062
2001864_supercontig.aln	50	1453	22.52	0.033	input_shrunk0.01-1636874.aln	51	4172	31.869	0.066	input_shrunk0.05-1636874.aln	51	4172	31.869	0.066
2005013_supercontig.aln	51	2512	35.208	0.108	input_shrunk0.01-163868.aln	50	4085	36.507	0.086	input_shrunk0.05-163868.aln	50	4085	36.507	0.086
200822_supercontig.aln	51	2171	21.736	0.106	input_shrunk0.01-1638698.aln	51	2914	17.185	0.078	input_shrunk0.05-1638698.aln	50	2919	17.249	0.077
2008341_supercontig.aln	51	10235	22.216	0.041	input_shrunk0.01-163993.aln	51	8296	22.79	0.054	input_shrunk0.05-163993.aln	49	8285	22.744	0.047
2010948_supercontig.aln	51	2576	18.848	0.108	input_shrunk0.01-164123.aln	50	4679	36.031	0.053	input_shrunk0.05-164123.aln	43	4610	33.559	0.042
2014988_supercontig.aln	51	1614	21.606	0.022	input_shrunk0.01-1641297.aln	51	4148	17.06	0.053	input_shrunk0.05-1641297.aln	49	4155	17.264	0.043
2039086_supercontig.aln	50	2200	55.369	0.242	input_shrunk0.01-1642712.aln	51	6727	24.001	0.074	input_shrunk0.05-1642712.aln	51	6727	24.001	0.074
2046877_supercontig.aln	51	2388	30.994	0.039	input_shrunk0.01-164326.aln	51	2765	30.804	0.105	input_shrunk0.05-164326.aln	51	2765	30.804	0.105
2047_supercontig.aln	51	2676	16.695	0.082	input_shrunk0.01-1643639.aln	50	3103	23.343	0.04	input_shrunk0.05-1643639.aln	50	3103	23.343	0.04
204814_supercontig.aln	50	10950	48.315	0.043	input_shrunk0.01-1643675.aln	50	4118	32.525	0.099	input_shrunk0.05-1643675.aln	50	4118	32.525	0.099
204922_supercontig.aln	1	22948	0.61	0	input_shrunk0.01-1646376.aln	51	6337	32.818	0.055	input_shrunk0.05-1646376.aln	50	6372	33.292	0.052
2051968_supercontig.aln	51	2263	16.371	0.046	input_shrunk0.01-1650041.aln	51	4247	22.155	0.06	input_shrunk0.05-1650041.aln	51	4247	22.155	0.06
205533_supercontig.aln	51	2417	20.733	0.05	input_shrunk0.01-165316.aln	51	9178	15.428	0.04	input_shrunk0.05-165316.aln	50	9158	15.209	0.04
2065163_supercontig.aln	51	10296	23.717	0.072	input_shrunk0.01-1653862.aln	51	3841	17.349	0.064	input_shrunk0.05-1653862.aln	51	3841	17.349	0.064
207534_supercontig.aln	48	1945	47.589	0.053	input_shrunk0.01-1654745.aln	51	3631	18.585	0.063	input_shrunk0.05-1654745.aln	43	3583	17.34	0.044
2081079_supercontig.aln	51	1999	20.6	0.043	input_shrunk0.01-165851.aln	50	6084	21.457	0.069	input_shrunk0.05-165851.aln	50	6084	21.457	0.069
2089_supercontig.aln	51	1844	24.512	0.063	input_shrunk0.01-1658648.aln	51	6345	27.606	0.061	input_shrunk0.05-1658648.aln	51	6345	27.606	0.061
210126_supercontig.aln	49	2354	37.863	0.068	input_shrunk0.01-1663455.aln	51	5392	22.57	0.052	input_shrunk0.05-1663455.aln	46	5260	20.845	0.034
2118323_supercontig.aln	51	4662	17.659	0.033	input_shrunk0.01-1666563.aln	51	6995	21.971	0.07	input_shrunk0.05-1666563.aln	48	6961	21.36	0.066
211930_supercontig.aln	50	2003	20.172	0.048	input_shrunk0.01-1669822.aln	43	2515	23.862	0.083	input_shrunk0.05-1669822.aln	41	2515	22.712	0.078
2121817_supercontig.aln	51	3566	14.813	0.033	input_shrunk0.01-167690.aln	51	3016	18.629	0.051	input_shrunk0.05-167690.aln	51	3016	18.629	0.051
2128006_supercontig.aln	50	3531	18.812	0.022	input_shrunk0.01-1678064.aln	51	2725	29.651	0.057	input_shrunk0.05-1678064.aln	50	2736	30.148	0.076
2130673_supercontig.aln	50	3369	43.092	0.08	input_shrunk0.01-167817.aln	51	4551	25.055	0.066	input_shrunk0.05-167817.aln	51	4551	25.055	0.066
2135734_supercontig.aln	51	2291	36.546	0.062	input_shrunk0.01-167928.aln	50	3285	28.287	0.1	input_shrunk0.05-167928.aln	44	3266	27.881	0.1
2138852_supercontig.aln	51	2479	17.829	0.111	input_shrunk0.01-1682328.aln	50	4572	26.8	0.055	input_shrunk0.05-1682328.aln	49	4456	24.661	0.056
213958_supercontig.aln	51	8739	17.974	0.037	input_shrunk0.01-16827.aln	51	7311	21.094	0.042	input_shrunk0.05-16827.aln	50	7048	18.261	0.042
2139957_supercontig.aln	51	10166	17.139	0.021	input_shrunk0.01-168358.aln	51	3332	27.413	0.103	input_shrunk0.05-168358.aln	50	3319	27.276	0.1
214004_supercontig.aln	50	3337	44.415	0.069	input_shrunk0.01-1684149.aln	51	4122	29.358	0.059	input_shrunk0.05-1684149.aln	51	4122	29.358	0.059
215067_supercontig.aln	51	5358	15.606	0.034	input_shrunk0.01-1687162.aln	47	3795	39.31	0.061	input_shrunk0.05-1687162.aln	42	3616	35.631	0.059
2153991_supercontig.aln	51	7880	12.155	0.021	input_shrunk0.01-1688847.aln	51	3421	11.705	0.051	input_shrunk0.05-1688847.aln	50	3421	11.298	0.05
2161605_supercontig.aln	51	16030	11.169	0.022	input_shrunk0.01-1693689.aln	51	6467	22.001	0.046	input_shrunk0.05-1693689.aln	49	6463	22.209	0.044
216210_supercontig.aln	51	5860	44.726	0.08	input_shrunk0.01-1697817.aln	51	5909	17.354	0.041	input_shrunk0.05-1697817.aln	48	5808	15.828	0.039
216760_supercontig.aln	51	3367	21.014	0.013	input_shrunk0.01-1702642.aln	51	4066	25.477	0.055	input_shrunk0.05-1702642.aln	51	4066	25.477	0.055
2174077_supercontig.aln	50	2599	25.478	0.103	input_shrunk0.01-1709391.aln	51	3962	29.246	0.087	input_shrunk0.05-1709391.aln	49	3902	28.357	0.084
2180806_supercontig.aln	51	5877	27.242	0.038	input_shrunk0.01-171340.aln	51	7981	22.078	0.039	input_shrunk0.05-171340.aln	51	7981	22.078	0.039
2181745_supercontig.aln	51	6929	26.661	0.033	input_shrunk0.01-1713540.aln	51	4884	27.114	0.041	input_shrunk0.05-1713540.aln	51	4884	27.114	0.041
2182362_supercontig.aln	51	3991	27.491	0.03	input_shrunk0.01-1713865.aln	51	4780	25.849	0.049	input_shrunk0.05-1713865.aln	51	4780	25.849	0.049
219091_supercontig.aln	51	1640	29.749	0.096	input_shrunk0.01-1716842.aln	51	8532	23.483	0.044	input_shrunk0.05-1716842.aln	49	8496	22.484	0.037
2204040_supercontig.aln	51	3614	45.186	0.046	input_shrunk0.01-1722411.aln	50	3213	24.329	0.103	input_shrunk0.05-1722411.aln	45	3206	24.577	0.099
2204617_supercontig.aln	51	2369	39.948	0.13	input_shrunk0.01-1723252.aln	51	3323	18.552	0.07	input_shrunk0.05-1723252.aln	50	3323	17.156	0.07
220658_supercontig.aln	51	7896	51.69	0.12	input_shrunk0.01-1723279.aln	50	3547	27.307	0.041	input_shrunk0.05-1723279.aln	50	3547	27.307	0.041
221_supercontig.aln	51	4159	46.136	0.058	input_shrunk0.01-173525.aln	50	6141	16.979	0.055	input_shrunk0.05-173525.aln	50	6141	16.979	0.055
221011_supercontig.aln	51	13585	20.303	0.037	input_shrunk0.01-1744737.aln	50	2929	38.221	0.101	input_shrunk0.05-1744737.aln	43	2910	38.555	0.07
2213742_supercontig.aln	51	1853	25.327	0.062	input_shrunk0.01-175817.aln	51	6127	25.517	0.057	input_shrunk0.05-175817.aln	51	6127	25.517	0.057
2214290_supercontig.aln	51	4179	46.33	0.103	input_shrunk0.01-1767756.aln	48	2958	12.106	0.03	input_shrunk0.05-1767756.aln	46	2958	11.97	0.03
2217333_supercontig.aln	49	2464	41.775	0.163	input_shrunk0.01-1768604.aln	51	8402	28.033	0.061	input_shrunk0.05-1768604.aln	51	8402	28.033	0.061
2227896_supercontig.aln	51	6307	16.031	0.037	input_shrunk0.01-1773048.aln	51	3250	30.93	0.051	input_shrunk0.05-1773048.aln	51	3250	30.93	0.051
2228133_supercontig.aln	51	5741	54.807	0.025	input_shrunk0.01-1774983.aln	51	3145	21.1	0.076	input_shrunk0.05-1774983.aln	51	3145	21.1	0.076
2228809_supercontig.aln	50	2297	20.278	0.033	input_shrunk0.01-1775867.aln	51	7614	21.45	0.046	input_shrunk0.05-1775867.aln	51	7614	21.45	0.046
2234430_supercontig.aln	51	2481	16.954	0.023	input_shrunk0.01-1784647.aln	51	7044	19.951	0.107	input_shrunk0.05-1784647.aln	41	7070	20.322	0.076
2239838_supercontig.aln	51	2376	16.515	0.034	input_shrunk0.01-1787953.aln	49	2868	22.43	0.055	input_shrunk0.05-1787953.aln	49	2868	22.43	0.055
2239996_supercontig.aln	51	11685	21.602	0.039	input_shrunk0.01-1803030.aln	44	2759	29.709	0.065	input_shrunk0.05-1803030.aln	44	2759	29.709	0.065
224421_supercontig.aln	50	1681	30.47	0.046	input_shrunk0.01-180702.aln	50	5027	33.945	0.069	input_shrunk0.05-180702.aln	45	4638	27.372	0.051
225277_supercontig.aln	51	2932	44.36	0.192	input_shrunk0.01-181712.aln	51	6470	30.052	0.07	input_shrunk0.05-181712.aln	42	5985	23.209	0.043
2266751_supercontig.aln	51	2538	22.669	0.058	input_shrunk0.01-182178.aln	45	5183	23.239	0.066	input_shrunk0.05-182178.aln	45	5183	23.239	0.066
2269841_supercontig.aln	51	1655	31.1	0.05	input_shrunk0.01-1828202.aln	51	3999	25.142	0.061	input_shrunk0.05-1828202.aln	51	3999	25.142	0.061
227609_supercontig.aln	51	2407	15.061	0.049	input_shrunk0.01-183293.aln	50	2774	33.435	0.068	input_shrunk0.05-183293.aln	47	2618	29.087	0.067
228515_supercontig.aln	51	1411	25.581	0.055	input_shrunk0.01-1838591.aln	51	6119	25.056	0.116	input_shrunk0.05-1838591.aln	51	6119	25.056	0.116
2294745_supercontig.aln	51	2213	27.089	0.127	input_shrunk0.01-1839620.aln	51	5350	29.322	0.093	input_shrunk0.05-1839620.aln	51	5350	29.322	0.093
230357_supercontig.aln	48	2069	27.06	0.061	input_shrunk0.01-1844262.aln	50	3399	21.834	0.048	input_shrunk0.05-1844262.aln	49	3432	22.592	0.047
232366_supercontig.aln	51	12550	20.489	0.029	input_shrunk0.01-184914.aln	46	4732	24.023	0.06	input_shrunk0.05-184914.aln	40	4443	18.571	0.034
2328669_supercontig.aln	51	1543	23.927	0.151	input_shrunk0.01-1853127.aln	51	3211	13.184	0.052	input_shrunk0.05-1853127.aln	51	3211	13.184	0.052
2332169_supercontig.aln	51	3349	12.29	0.024	input_shrunk0.01-1856082.aln	51	3909	19.21	0.057	input_shrunk0.05-1856082.aln	51	3909	19.21	0.057
233576_supercontig.aln	50	2175	21.482	0.04	input_shrunk0.01-1859655.aln	40	3351	23.367	0.111	input_shrunk0.05-1859655.aln	39	3265	21.211	0.113
234124_supercontig.aln	51	3773	26.21	0.036	input_shrunk0.01-1861488.aln	51	9465	18.268	0.065	input_shrunk0.05-1861488.aln	46	9519	18.469	0.057
2345695_supercontig.aln	51	3323	16.838	0.027	input_shrunk0.01-1863032.aln	47	3951	14.121	0.043	input_shrunk0.05-1863032.aln	43	3890	12.144	0.041
2346197_supercontig.aln	51	13235	22.746	0.023	input_shrunk0.01-18693.aln	50	3445	35.238	0.113	input_shrunk0.05-18693.aln	46	3397	33.419	0.081
2349207_supercontig.aln	51	3550	20.647	0.037	input_shrunk0.01-187052.aln	51	5057	21.643	0.06	input_shrunk0.05-187052.aln	48	5009	20.685	0.054
2366482_supercontig.aln	51	4228	18.718	0.023	input_shrunk0.01-187487.aln	51	6389	19.993	0.042	input_shrunk0.05-187487.aln	50	6389	20.116	0.041
2369631_supercontig.aln	51	2279	17.135	0.085	input_shrunk0.01-187581.aln	51	3759	23.047	0.043	input_shrunk0.05-187581.aln	51	3759	23.047	0.043
238998_supercontig.aln	51	2631	38.694	0.077	input_shrunk0.01-188415.aln	51	8436	23.734	0.055	input_shrunk0.05-188415.aln	51	8436	23.734	0.055
2392138_supercontig.aln	51	12560	24.614	0.037	input_shrunk0.01-1889028.aln	51	3954	37.564	0.1	input_shrunk0.05-1889028.aln	51	3954	37.564	0.1
240047_supercontig.aln	51	7746	17.977	0.029	input_shrunk0.01-1902416.aln	46	4315	20.916	0.027	input_shrunk0.05-1902416.aln	45	4027	15.452	0.022
2418713_supercontig.aln	51	1987	17.304	0.032	input_shrunk0.01-1906890.aln	42	2674	24.486	0.048	input_shrunk0.05-1906890.aln	41	2674	24.286	0.048
242764_supercontig.aln	51	2171	18.296	0.054	input_shrunk0.01-1906956.aln	51	6557	22.514	0.056	input_shrunk0.05-1906956.aln	51	6557	22.514	0.056
2429748_supercontig.aln	51	3080	15.381	0.035	input_shrunk0.01-191040.aln	50	4256	40.974	0.092	input_shrunk0.05-191040.aln	50	4256	40.974	0.092
2432021_supercontig.aln	51	11747	16.134	0.07	input_shrunk0.01-1913117.aln	51	5540	30.79	0.059	input_shrunk0.05-1913117.aln	46	5090	25.259	0.058
244074_supercontig.aln	51	2417	19.377	0.032	input_shrunk0.01-1914633.aln	50	3861	39.299	0.071	input_shrunk0.05-1914633.aln	47	3856	39.155	0.063
2443529_supercontig.aln	51	4083	15.904	0.036	input_shrunk0.01-191571.aln	51	5069	30.65	0.095	input_shrunk0.05-191571.aln	42	5064	30.852	0.09
2449414_supercontig.aln	50	2975	20.13	0.022	input_shrunk0.01-191678.aln	51	4618	24.958	0.049	input_shrunk0.05-191678.aln	51	4618	24.958	0.049
2450873_supercontig.aln	51	3373	13.223	0.027	input_shrunk0.01-1916943.aln	51	3245	20.262	0.065	input_shrunk0.05-1916943.aln	51	3245	20.262	0.065
246124_supercontig.aln	51	12807	27.047	0.047	input_shrunk0.01-1928690.aln	51	7791	25.723	0.04	input_shrunk0.05-1928690.aln	51	7791	25.723	0.04
2476083_supercontig.aln	51	12705	25.753	0.054	input_shrunk0.01-193928.aln	44	4103	14.007	0.042	input_shrunk0.05-193928.aln	42	4098	13.285	0.04
248263_supercontig.aln	51	5856	18.117	0.024	input_shrunk0.01-1945748.aln	48	3622	33.688	0.065	input_shrunk0.05-1945748.aln	41	3084	22.745	0.049
2482693_supercontig.aln	51	4225	14.867	0.032	input_shrunk0.01-194703.aln	51	8883	21.933	0.053	input_shrunk0.05-194703.aln	48	8842	21.732	0.05
249262_supercontig.aln	50	2172	18.411	0.033	input_shrunk0.01-1949400.aln	50	4969	33.579	0.06	input_shrunk0.05-1949400.aln	50	4969	33.579	0.06
2500087_supercontig.aln	51	1734	25.016	0.052	input_shrunk0.01-1954492.aln	50	3356	27.697	0.046	input_shrunk0.05-1954492.aln	49	3355	27.377	0.045
2507209_supercontig.aln	51	2121	18.282	0.029	input_shrunk0.01-195486.aln	48	6704	24.468	0.066	input_shrunk0.05-195486.aln	43	6218	18.525	0.046
2510943_supercontig.aln	51	2620	55.729	0.209	input_shrunk0.01-1961186.aln	51	9324	15.295	0.053	input_shrunk0.05-1961186.aln	51	9324	15.295	0.053
25152_supercontig.aln	51	2516	44.543	0.143	input_shrunk0.01-196135.aln	51	4507	38.042	0.061	input_shrunk0.05-196135.aln	51	4507	38.042	0.061
2528356_supercontig.aln	51	4309	30.072	0.035	input_shrunk0.01-1965252.aln	40	4137	19.565	0.022	input_shrunk0.05-1965252.aln	40	4137	19.565	0.022
254074_supercontig.aln	51	2440	25.255	0.041	input_shrunk0.01-1965295.aln	51	3953	30.565	0.074	input_shrunk0.05-1965295.aln	50	3924	29.945	0.073
2551702_supercontig.aln	51	2306	19.512	0.078	input_shrunk0.01-1969858.aln	51	3589	18.355	0.07	input_shrunk0.05-1969858.aln	50	3586	18.422	0.066
2553283_supercontig.aln	50	1553	30.607	0.162	input_shrunk0.01-1972747.aln	51	4786	32.956	0.046	input_shrunk0.05-1972747.aln	50	4752	32.61	0.046
2554909_supercontig.aln	51	5503	12.874	0.026	input_shrunk0.01-1974130.aln	51	4253	15.351	0.058	input_shrunk0.05-1974130.aln	47	4238	14.968	0.049
2559319_supercontig.aln	51	4423	48.47	0.183	input_shrunk0.01-1976499.aln	46	3487	33.455	0.054	input_shrunk0.05-1976499.aln	44	3487	32.647	0.045
255974_supercontig.aln	51	2460	20.896	0.048	input_shrunk0.01-1977274.aln	51	3336	22.28	0.054	input_shrunk0.05-1977274.aln	51	3336	22.28	0.054
25625_supercontig.aln	51	7576	18.206	0.033	input_shrunk0.01-197849.aln	51	6759	28.501	0.058	input_shrunk0.05-197849.aln	50	6758	28.149	0.054
2574751_supercontig.aln	51	2222	33.944	0.08	input_shrunk0.01-197914.aln	51	5059	23.249	0.052	input_shrunk0.05-197914.aln	47	4931	21.086	0.053
258138_supercontig.aln	51	6205	13.003	0.029	input_shrunk0.01-1979956.aln	51	5088	29.534	0.059	input_shrunk0.05-1979956.aln	50	5067	29.06	0.057
2581418_supercontig.aln	48	2177	49.192	0.144	input_shrunk0.01-1991625.aln	51	3778	16.235	0.041	input_shrunk0.05-1991625.aln	51	3778	16.235	0.041
2604952_supercontig.aln	51	11153	17.959	0.04	input_shrunk0.01-1997948.aln	51	3600	23.446	0.046	input_shrunk0.05-1997948.aln	50	3600	23.491	0.046
2626158_supercontig.aln	51	2248	24.187	0.032	input_shrunk0.01-199955.aln	51	4319	29.161	0.081	input_shrunk0.05-199955.aln	51	4319	29.161	0.081
262874_supercontig.aln	48	2157	49.5	0.097	input_shrunk0.01-200089.aln	51	5963	21.966	0.06	input_shrunk0.05-200089.aln	50	5966	21.923	0.058
26459_supercontig.aln	51	2511	15.247	0.05	input_shrunk0.01-2004487.aln	50	5804	31.664	0.069	input_shrunk0.05-2004487.aln	47	5762	31.432	0.062
2652624_supercontig.aln	51	3481	44.145	0.118	input_shrunk0.01-2007560.aln	50	6048	29.923	0.124	input_shrunk0.05-2007560.aln	43	5340	20.923	0.066
265801_supercontig.aln	50	7535	44.417	0.102	input_shrunk0.01-2010221.aln	51	3037	20.25	0.109	input_shrunk0.05-2010221.aln	51	3037	20.25	0.109
2658117_supercontig.aln	51	2658	20.27	0.047	input_shrunk0.01-201066.aln	51	5008	29.211	0.089	input_shrunk0.05-201066.aln	50	5017	29.246	0.085
2664265_supercontig.aln	46	10729	22.163	0.047	input_shrunk0.01-2018029.aln	51	4736	21.84	0.047	input_shrunk0.05-2018029.aln	51	4736	21.84	0.047
26699_supercontig.aln	51	1658	26.029	0.02	input_shrunk0.01-2021818.aln	50	6040	38.425	0.067	input_shrunk0.05-2021818.aln	42	5745	34.921	0.051
2672933_supercontig.aln	51	2706	15.323	0.033	input_shrunk0.01-2023668.aln	51	5169	29.843	0.073	input_shrunk0.05-2023668.aln	51	5169	29.843	0.073
2684960_supercontig.aln	48	1524	30.468	0.121	input_shrunk0.01-2032547.aln	50	5730	26.227	0.052	input_shrunk0.05-2032547.aln	48	5704	25.725	0.052
268629_supercontig.aln	49	2471	37.009	0.059	input_shrunk0.01-203297.aln	51	3977	26.957	0.093	input_shrunk0.05-203297.aln	48	3960	26.209	0.091
2690231_supercontig.aln	51	4189	12.958	0.037	input_shrunk0.01-2035183.aln	51	5623	23.907	0.065	input_shrunk0.05-2035183.aln	51	5623	23.907	0.065
269302_supercontig.aln	51	4292	18.516	0.037	input_shrunk0.01-2039317.aln	48	2777	24.684	0.123	input_shrunk0.05-2039317.aln	42	2765	24.081	0.094
2693719_supercontig.aln	51	4732	44.618	0.109	input_shrunk0.01-204047.aln	51	4956	22.576	0.042	input_shrunk0.05-204047.aln	50	4688	18.279	0.04
271100_supercontig.aln	51	13768	22.84	0.052	input_shrunk0.01-2046988.aln	51	4569	24.22	0.066	input_shrunk0.05-2046988.aln	43	4447	21.662	0.054
2716936_supercontig.aln	51	9024	26.069	0.035	input_shrunk0.01-2047389.aln	48	2835	34.603	0.047	input_shrunk0.05-2047389.aln	46	2823	34.292	0.047
2719948_supercontig.aln	51	1912	28.259	0.05	input_shrunk0.01-205096.aln	51	4317	19.386	0.047	input_shrunk0.05-205096.aln	43	4197	16.863	0.045
273619_supercontig.aln	51	2596	24.451	0.261	input_shrunk0.01-20534.aln	51	3158	35.032	0.084	input_shrunk0.05-20534.aln	50	3150	34.9	0.085
275051_supercontig.aln	51	2276	19.013	0.018	input_shrunk0.01-2053903.aln	51	3193	16.817	0.054	input_shrunk0.05-2053903.aln	51	3193	16.817	0.054
278020_supercontig.aln	49	12947	18.226	0.034	input_shrunk0.01-2067665.aln	51	5000	23.467	0.052	input_shrunk0.05-2067665.aln	51	5000	23.467	0.052
2797353_supercontig.aln	51	2312	15.128	0.053	input_shrunk0.01-2069374.aln	51	7163	38.526	0.054	input_shrunk0.05-2069374.aln	51	7163	38.526	0.054
2798918_supercontig.aln	51	3699	10.328	0.02	input_shrunk0.01-207072.aln	51	8077	29.806	0.043	input_shrunk0.05-207072.aln	48	8026	29.177	0.043
2809401_supercontig.aln	49	2048	24.318	0.037	input_shrunk0.01-2073037.aln	51	7494	16.957	0.047	input_shrunk0.05-2073037.aln	49	7355	15.451	0.045
281620_supercontig.aln	50	9973	31.31	0.054	input_shrunk0.01-2074087.aln	51	8176	28.804	0.055	input_shrunk0.05-2074087.aln	44	8001	25.771	0.046
2826522_supercontig.aln	51	4305	15.421	0.038	input_shrunk0.01-207844.aln	51	6904	27.888	0.039	input_shrunk0.05-207844.aln	50	6970	28.649	0.038
2844283_supercontig.aln	48	2364	40.934	0.167	input_shrunk0.01-2084741.aln	51	3939	36.414	0.096	input_shrunk0.05-2084741.aln	51	3939	36.414	0.096
2846769_supercontig.aln	51	1841	29.516	0.116	input_shrunk0.01-2085337.aln	51	5536	30.596	0.058	input_shrunk0.05-2085337.aln	50	5527	30.462	0.057
287366_supercontig.aln	51	3547	16.923	0.026	input_shrunk0.01-208541.aln	50	2781	38.864	0.143	input_shrunk0.05-208541.aln	47	2733	37.721	0.147
2881085_supercontig.aln	51	2277	14.094	0.085	input_shrunk0.01-20917.aln	50	3800	22.106	0.05	input_shrunk0.05-20917.aln	49	3800	21.749	0.05
2897611_supercontig.aln	50	1678	25.586	0.131	input_shrunk0.01-2092659.aln	51	5882	34.378	0.081	input_shrunk0.05-2092659.aln	50	5894	33.936	0.081
290316_supercontig.aln	51	6650	16.124	0.022	input_shrunk0.01-2093335.aln	51	5596	19.914	0.045	input_shrunk0.05-2093335.aln	51	5596	19.914	0.045
2907096_supercontig.aln	51	14373	22.533	0.047	input_shrunk0.01-20980.aln	51	3424	33.221	0.054	input_shrunk0.05-20980.aln	49	3423	33.342	0.046
2923939_supercontig.aln	51	8178	18.722	0.03	input_shrunk0.01-2102839.aln	51	4351	35.262	0.073	input_shrunk0.05-2102839.aln	51	4351	35.262	0.073
2936299_supercontig.aln	51	4587	42.756	0.129	input_shrunk0.01-210715.aln	51	4072	25.871	0.066	input_shrunk0.05-210715.aln	49	4018	24.951	0.073
2943697_supercontig.aln	51	2616	18.01	0.052	input_shrunk0.01-211011.aln	51	5895	24.054	0.044	input_shrunk0.05-211011.aln	51	5895	24.054	0.044
2964186_supercontig.aln	51	2166	34.536	0.068	input_shrunk0.01-2112552.aln	51	4002	24.793	0.047	input_shrunk0.05-2112552.aln	44	3921	23.37	0.039
2969543_supercontig.aln	45	9391	37.436	0.03	input_shrunk0.01-211332.aln	51	3677	37.524	0.092	input_shrunk0.05-211332.aln	45	3541	34.821	0.089
297680_supercontig.aln	51	11004	39.685	0.105	input_shrunk0.01-2114415.aln	51	6310	41.981	0.076	input_shrunk0.05-2114415.aln	50	6302	42.056	0.076
298530_supercontig.aln	51	7235	18.799	0.029	input_shrunk0.01-212797.aln	51	2995	23.41	0.061	input_shrunk0.05-212797.aln	51	2995	23.41	0.061
2992570_supercontig.aln	51	1746	29.888	0.167	input_shrunk0.01-2129744.aln	51	3811	19.38	0.056	input_shrunk0.05-2129744.aln	50	3799	18.998	0.055
299841_supercontig.aln	43	21931	72.009	0.059	input_shrunk0.01-212976.aln	51	6189	23.498	0.058	input_shrunk0.05-212976.aln	49	6208	23.567	0.061
301110_supercontig.aln	51	3026	16.696	0.017	input_shrunk0.01-212986.aln	51	3843	15.985	0.048	input_shrunk0.05-212986.aln	51	3843	15.985	0.048
3018305_supercontig.aln	51	2315	19.417	0.042	input_shrunk0.01-2131162.aln	49	4791	41.739	0.073	input_shrunk0.05-2131162.aln	47	4731	41.754	0.077
3028080_supercontig.aln	51	2089	23.865	0.116	input_shrunk0.01-213937.aln	50	6017	30.46	0.063	input_shrunk0.05-213937.aln	50	6017	30.46	0.063
3042363_supercontig.aln	51	2478	16.338	0.041	input_shrunk0.01-2151586.aln	51	2693	25.693	0.071	input_shrunk0.05-2151586.aln	49	2692	25.018	0.069
3043301_supercontig.aln	51	3734	9.223	0.028	input_shrunk0.01-215572.aln	51	6036	40.543	0.136	input_shrunk0.05-215572.aln	47	5282	31.907	0.148
3061995_supercontig.aln	51	4243	9.87	0.019	input_shrunk0.01-2157427.aln	51	3930	24.499	0.07	input_shrunk0.05-2157427.aln	50	3924	23.266	0.071
3065158_supercontig.aln	51	1932	20.719	0.093	input_shrunk0.01-216303.aln	51	4843	29.094	0.068	input_shrunk0.05-216303.aln	51	4843	29.094	0.068
3067599_supercontig.aln	48	2093	40.556	0.085	input_shrunk0.01-216378.aln	51	3540	25.065	0.051	input_shrunk0.05-216378.aln	45	3478	23.541	0.036
3069730_supercontig.aln	51	3243	17.959	0.032	input_shrunk0.01-2164243.aln	51	3194	18.53	0.05	input_shrunk0.05-2164243.aln	51	3194	18.53	0.05
3098103_supercontig.aln	50	14457	22.12	0.046	input_shrunk0.01-2168707.aln	41	7871	22.081	0.044	input_shrunk0.05-2168707.aln	40	7862	22.062	0.042
3105498_supercontig.aln	51	6464	13.112	0.017	input_shrunk0.01-2173784.aln	51	2958	17.265	0.057	input_shrunk0.05-2173784.aln	51	2958	17.265	0.057
3107997_supercontig.aln	51	4253	21.81	0.035	input_shrunk0.01-217462.aln	49	2712	30.585	0.058	input_shrunk0.05-217462.aln	45	2699	30.009	0.056
3133165_supercontig.aln	51	2664	22.743	0.041	input_shrunk0.01-217591.aln	51	4111	36.51	0.093	input_shrunk0.05-217591.aln	50	4218	38.127	0.09
3138300_supercontig.aln	51	6328	52.369	0.094	input_shrunk0.01-2177669.aln	51	7486	27.301	0.044	input_shrunk0.05-2177669.aln	51	7486	27.301	0.044
3154984_supercontig.aln	50	2024	22.284	0.053	input_shrunk0.01-2178057.aln	48	3563	25.754	0.039	input_shrunk0.05-2178057.aln	47	3563	25.547	0.039
3176437_supercontig.aln	50	3559	22.671	0.027	input_shrunk0.01-2182314.aln	51	7585	36.146	0.066	input_shrunk0.05-2182314.aln	50	7581	36.092	0.065
320190_supercontig.aln	51	2271	21.62	0.037	input_shrunk0.01-2187750.aln	51	2881	42.111	0.173	input_shrunk0.05-2187750.aln	49	2874	42.038	0.172
32233_supercontig.aln	51	3671	13.795	0.034	input_shrunk0.01-219096.aln	47	2937	15.352	0.049	input_shrunk0.05-219096.aln	47	2937	15.352	0.049
3230728_supercontig.aln	51	2547	22.165	0.019	input_shrunk0.01-219671.aln	51	4465	33.883	0.069	input_shrunk0.05-219671.aln	49	4399	32.859	0.069
3231527_supercontig.aln	51	14721	30.301	0.056	input_shrunk0.01-2197698.aln	51	6857	40.807	0.066	input_shrunk0.05-2197698.aln	41	5726	27.694	0.045
3241182_supercontig.aln	51	2040	26.921	0.085	input_shrunk0.01-2198031.aln	51	9372	19.063	0.044	input_shrunk0.05-2198031.aln	50	9306	18.565	0.042
3257212_supercontig.aln	49	1382	23.125	0.054	input_shrunk0.01-2198528.aln	51	3929	18.754	0.041	input_shrunk0.05-2198528.aln	51	3929	18.754	0.041
3260847_supercontig.aln	51	14796	40.141	0.15	input_shrunk0.01-2202323.aln	51	8645	24.57	0.069	input_shrunk0.05-2202323.aln	47	8556	23.827	0.056
3261556_supercontig.aln	51	3752	16.616	0.016	input_shrunk0.01-2205626.aln	51	3384	16.412	0.047	input_shrunk0.05-2205626.aln	51	3384	16.412	0.047
3267777_supercontig.aln	51	1878	23.602	0.043	input_shrunk0.01-2206928.aln	50	3290	38.649	0.105	input_shrunk0.05-2206928.aln	46	3208	36.794	0.096
3276184_supercontig.aln	51	3441	43.027	0.102	input_shrunk0.01-2208783.aln	51	3663	18.457	0.048	input_shrunk0.05-2208783.aln	46	3652	17.743	0.046
3279352_supercontig.aln	51	2620	22.024	0.056	input_shrunk0.01-2208819.aln	51	3156	17.884	0.1	input_shrunk0.05-2208819.aln	49	3157	18.018	0.094
329431_supercontig.aln	50	2678	22.574	0.131	input_shrunk0.01-2214761.aln	51	5304	30.691	0.077	input_shrunk0.05-2214761.aln	51	5304	30.691	0.077
3298738_supercontig.aln	51	3611	18.223	0.036	input_shrunk0.01-2214.aln	51	3757	30.533	0.085	input_shrunk0.05-2214.aln	50	3755	30.217	0.084
3317006_supercontig.aln	51	5360	17.557	0.038	input_shrunk0.01-2218910.aln	51	5755	31.32	0.049	input_shrunk0.05-2218910.aln	51	5755	31.32	0.049
332180_supercontig.aln	51	4786	11.141	0.023	input_shrunk0.01-222587.aln	47	3460	40.071	0.065	input_shrunk0.05-222587.aln	46	3491	40.538	0.071
3324691_supercontig.aln	50	2718	30.443	0.034	input_shrunk0.01-2225904.aln	51	4352	19.308	0.055	input_shrunk0.05-2225904.aln	51	4352	19.308	0.055
3330005_supercontig.aln	48	2033	31.831	0.056	input_shrunk0.01-2226588.aln	51	3387	28.13	0.046	input_shrunk0.05-2226588.aln	50	3387	27.924	0.046
333650_supercontig.aln	51	11154	21.762	0.033	input_shrunk0.01-2232295.aln	51	3442	14.301	0.043	input_shrunk0.05-2232295.aln	50	3442	14.274	0.043
3371307_supercontig.aln	50	2134	30.005	0.078	input_shrunk0.01-2233431.aln	51	4824	20.199	0.053	input_shrunk0.05-2233431.aln	44	4769	19.587	0.042
337295_supercontig.aln	51	2625	17.905	0.043	input_shrunk0.01-2248633.aln	50	3832	33.194	0.051	input_shrunk0.05-2248633.aln	49	3815	32.896	0.048
3373759_supercontig.aln	51	2238	18.708	0.077	input_shrunk0.01-225176.aln	51	3056	15.901	0.057	input_shrunk0.05-225176.aln	46	3056	16.07	0.056
337487_supercontig.aln	51	4083	10.69	0.022	input_shrunk0.01-2251999.aln	51	7400	23.237	0.044	input_shrunk0.05-2251999.aln	51	7400	23.237	0.044
337668_supercontig.aln	51	2830	50.487	0.087	input_shrunk0.01-2269711.aln	46	3445	26.582	0.055	input_shrunk0.05-2269711.aln	43	3420	25.429	0.05
3378577_supercontig.aln	51	1761	21.097	0.047	input_shrunk0.01-227502.aln	51	3585	33.162	0.074	input_shrunk0.05-227502.aln	50	3589	32.908	0.07
3394998_supercontig.aln	51	5209	18.329	0.029	input_shrunk0.01-2277559.aln	51	4597	31.798	0.04	input_shrunk0.05-2277559.aln	50	4595	31.838	0.039
3406516_supercontig.aln	51	5056	42.317	0.086	input_shrunk0.01-2280454.aln	51	5140	26.711	0.054	input_shrunk0.05-2280454.aln	51	5140	26.711	0.054
3414192_supercontig.aln	51	3030	28.438	0.023	input_shrunk0.01-228265.aln	51	4401	27.81	0.069	input_shrunk0.05-228265.aln	48	4413	28.053	0.059
3415777_supercontig.aln	47	1283	33.086	0.09	input_shrunk0.01-22860.aln	51	2744	27.261	0.075	input_shrunk0.05-22860.aln	49	2744	27.338	0.072
34259_supercontig.aln	50	3269	48.48	0.094	input_shrunk0.01-22901.aln	46	5961	37.322	0.099	input_shrunk0.05-22901.aln	42	5421	31.058	0.062
343055_supercontig.aln	51	2641	37.633	0.08	input_shrunk0.01-2293656.aln	51	4463	15.438	0.039	input_shrunk0.05-2293656.aln	51	4463	15.438	0.039
343526_supercontig.aln	50	1700	29.638	0.089	input_shrunk0.01-2296538.aln	49	3153	27.319	0.068	input_shrunk0.05-2296538.aln	46	3150	26.965	0.064
3436619_supercontig.aln	51	4189	16.96	0.035	input_shrunk0.01-2300277.aln	51	7160	27.828	0.087	input_shrunk0.05-2300277.aln	49	7057	26.878	0.085
343824_supercontig.aln	51	2004	36.66	0.041	input_shrunk0.01-231166.aln	51	7363	22.527	0.039	input_shrunk0.05-231166.aln	51	7363	22.527	0.039
343870_supercontig.aln	51	4479	24.676	0.035	input_shrunk0.01-23133.aln	51	3668	22.632	0.046	input_shrunk0.05-23133.aln	51	3668	22.632	0.046
3448186_supercontig.aln	51	5605	17.118	0.024	input_shrunk0.01-2323374.aln	51	7863	22.389	0.074	input_shrunk0.05-2323374.aln	49	7817	21.995	0.068
344976_supercontig.aln	50	2663	24.171	0.045	input_shrunk0.01-2323819.aln	51	3653	24.56	0.057	input_shrunk0.05-2323819.aln	50	3652	24.537	0.054
3478621_supercontig.aln	51	1898	21.631	0.021	input_shrunk0.01-232560.aln	50	3879	24.546	0.069	input_shrunk0.05-232560.aln	50	3879	24.546	0.069
3480881_supercontig.aln	50	1920	25.026	0.029	input_shrunk0.01-232686.aln	51	2924	18.694	0.126	input_shrunk0.05-232686.aln	47	2886	17.795	0.096
3484666_supercontig.aln	51	2665	22.783	0.088	input_shrunk0.01-2357166.aln	51	6109	13.652	0.047	input_shrunk0.05-2357166.aln	51	6109	13.652	0.047
3486636_supercontig.aln	50	3606	22.561	0.02	input_shrunk0.01-2366708.aln	51	7480	22.074	0.05	input_shrunk0.05-2366708.aln	50	7521	22.558	0.043
350035_supercontig.aln	51	6546	45.489	0.036	input_shrunk0.01-2368217.aln	51	3892	39.849	0.107	input_shrunk0.05-2368217.aln	50	3907	40.121	0.088
3526349_supercontig.aln	45	1348	34.179	0.088	input_shrunk0.01-2371489.aln	50	3126	31.272	0.107	input_shrunk0.05-2371489.aln	50	3126	31.272	0.107
3545683_supercontig.aln	50	1586	28.681	0.078	input_shrunk0.01-237194.aln	51	8528	24.392	0.053	input_shrunk0.05-237194.aln	46	8474	22.875	0.048
35495_supercontig.aln	50	2613	16.461	0.022	input_shrunk0.01-2385600.aln	42	2986	33.08	0.043	input_shrunk0.05-2385600.aln	42	2986	33.08	0.043
3554508_supercontig.aln	51	2798	19.325	0.033	input_shrunk0.01-238753.aln	51	5994	18.313	0.064	input_shrunk0.05-238753.aln	51	5994	18.313	0.064
3602884_supercontig.aln	51	12523	23.703	0.035	input_shrunk0.01-2388233.aln	50	6902	23.216	0.065	input_shrunk0.05-2388233.aln	50	6902	23.216	0.065
362470_supercontig.aln	51	1977	24.93	0.086	input_shrunk0.01-2389126.aln	51	4743	24.092	0.055	input_shrunk0.05-2389126.aln	50	4742	23.718	0.055
3660529_supercontig.aln	51	1996	28.188	0.055	input_shrunk0.01-2390046.aln	51	3018	30.377	0.085	input_shrunk0.05-2390046.aln	49	3018	30.892	0.082
3661202_supercontig.aln	51	6677	23.894	0.038	input_shrunk0.01-239270.aln	49	3086	39.432	0.09	input_shrunk0.05-239270.aln	46	3001	36.52	0.084
3671298_supercontig.aln	50	2057	23.737	0.027	input_shrunk0.01-2405961.aln	51	6018	22.533	0.046	input_shrunk0.05-2405961.aln	51	6018	22.533	0.046
3678170_supercontig.aln	51	5549	44.607	0.129	input_shrunk0.01-2408362.aln	51	5041	31.933	0.07	input_shrunk0.05-2408362.aln	49	4974	30.737	0.07
369831_supercontig.aln	51	1574	27.379	0.056	input_shrunk0.01-2414389.aln	51	3675	21.052	0.052	input_shrunk0.05-2414389.aln	51	3675	21.052	0.052
3706490_supercontig.aln	51	2324	22.21	0.044	input_shrunk0.01-2418171.aln	51	4436	20.095	0.048	input_shrunk0.05-2418171.aln	47	4347	18.724	0.046
3752008_supercontig.aln	50	2529	42.074	0.093	input_shrunk0.01-242216.aln	51	4001	16.267	0.04	input_shrunk0.05-242216.aln	47	3992	15.984	0.034
3755269_supercontig.aln	50	1592	25.815	0.024	input_shrunk0.01-242579.aln	51	2921	26.821	0.1	input_shrunk0.05-242579.aln	50	2890	25.934	0.101
376941_supercontig.aln	51	2551	24.426	0.106	input_shrunk0.01-2427410.aln	51	4886	24.983	0.041	input_shrunk0.05-2427410.aln	51	4886	24.983	0.041
3770055_supercontig.aln	51	1978	30.472	0.101	input_shrunk0.01-2427545.aln	51	3109	23.865	0.08	input_shrunk0.05-2427545.aln	49	3106	23.993	0.08
3770114_supercontig.aln	51	12176	37.21	0.079	input_shrunk0.01-2427833.aln	51	5674	31.881	0.047	input_shrunk0.05-2427833.aln	48	5584	30.734	0.044
377051_supercontig.aln	50	1663	20.592	0.064	input_shrunk0.01-2432281.aln	51	9078	25.847	0.057	input_shrunk0.05-2432281.aln	50	9374	28.281	0.053
379254_supercontig.aln	51	11942	52.894	0.055	input_shrunk0.01-2447732.aln	51	2809	20.848	0.093	input_shrunk0.05-2447732.aln	46	2780	20.125	0.054
3799799_supercontig.aln	51	10067	36.291	0.061	input_shrunk0.01-2457390.aln	51	3715	22.832	0.079	input_shrunk0.05-2457390.aln	48	3658	21.68	0.057
381419_supercontig.aln	51	7560	11.632	0.029	input_shrunk0.01-2475298.aln	51	3846	23.378	0.058	input_shrunk0.05-2475298.aln	50	3846	23.339	0.057
3832920_supercontig.aln	49	2021	30.656	0.143	input_shrunk0.01-2488360.aln	51	6245	24.942	0.048	input_shrunk0.05-2488360.aln	50	6119	23.29	0.048
384266_supercontig.aln	51	2306	32.361	0.136	input_shrunk0.01-2489300.aln	51	3515	27.491	0.064	input_shrunk0.05-2489300.aln	51	3515	27.491	0.064
3844560_supercontig.aln	51	4844	18.592	0.037	input_shrunk0.01-2489777.aln	51	6303	20.741	0.042	input_shrunk0.05-2489777.aln	47	6245	19.226	0.042
384858_supercontig.aln	51	1419	28.438	0.054	input_shrunk0.01-2499498.aln	51	8586	29.929	0.169	input_shrunk0.05-2499498.aln	48	8366	27.923	0.135
3848672_supercontig.aln	51	4370	14.547	0.03	input_shrunk0.01-251042.aln	51	4675	28.923	0.077	input_shrunk0.05-251042.aln	48	4586	27.866	0.061
3858991_supercontig.aln	51	4731	18.708	0.036	input_shrunk0.01-25132.aln	50	5789	40.883	0.068	input_shrunk0.05-25132.aln	45	5285	35.325	0.074
3861_supercontig.aln	51	1957	25.529	0.064	input_shrunk0.01-2513996.aln	51	5349	23.487	0.067	input_shrunk0.05-2513996.aln	47	5355	23.445	0.062
3906006_supercontig.aln	51	3698	28.674	0.038	input_shrunk0.01-2514285.aln	51	5251	41.168	0.138	input_shrunk0.05-2514285.aln	51	5251	41.168	0.138
3908626_supercontig.aln	51	2179	24.923	0.132	input_shrunk0.01-2519190.aln	51	5869	24.438	0.067	input_shrunk0.05-2519190.aln	45	5797	23.687	0.057
392938_supercontig.aln	51	2948	47.645	0.118	input_shrunk0.01-252217.aln	50	4946	29.073	0.051	input_shrunk0.05-252217.aln	46	4919	28.196	0.041
3937_supercontig.aln	51	3393	21.611	0.034	input_shrunk0.01-253576.aln	50	3892	22.213	0.064	input_shrunk0.05-253576.aln	47	3834	20.981	0.065
3953790_supercontig.aln	51	8766	14.299	0.03	input_shrunk0.01-2535970.aln	50	3098	19.932	0.058	input_shrunk0.05-2535970.aln	45	3080	19.552	0.053
3953826_supercontig.aln	51	12498	26.718	0.05	input_shrunk0.01-2541557.aln	51	4782	26.218	0.059	input_shrunk0.05-2541557.aln	51	4782	26.218	0.059
3961443_supercontig.aln	51	2326	38.653	0.261	input_shrunk0.01-255951.aln	51	3090	15.915	0.077	input_shrunk0.05-255951.aln	50	3062	15.282	0.074
396769_supercontig.aln	51	2496	20.587	0.108	input_shrunk0.01-256486.aln	50	2911	36.682	0.045	input_shrunk0.05-256486.aln	50	2911	36.682	0.045
397217_supercontig.aln	51	7480	18.028	0.038	input_shrunk0.01-25724.aln	50	4668	25.698	0.045	input_shrunk0.05-25724.aln	49	4664	24.93	0.045
3979519_supercontig.aln	51	15534	27.69	0.058	input_shrunk0.01-2579058.aln	51	3884	41.268	0.07	input_shrunk0.05-2579058.aln	49	3827	40.273	0.068
3991980_supercontig.aln	51	2432	14.762	0.065	input_shrunk0.01-2582328.aln	50	3204	28.84	0.087	input_shrunk0.05-2582328.aln	47	3157	27.782	0.071
3998171_supercontig.aln	51	1518	26.476	0.082	input_shrunk0.01-2586399.aln	51	3882	24.674	0.085	input_shrunk0.05-2586399.aln	48	3868	24.457	0.062
40082_supercontig.aln	51	7734	25.762	0.038	input_shrunk0.01-2587334.aln	50	7357	42.026	0.08	input_shrunk0.05-2587334.aln	40	6631	36.957	0.061
402057_supercontig.aln	50	3358	50.204	0.117	input_shrunk0.01-2590945.aln	50	3894	24.546	0.056	input_shrunk0.05-2590945.aln	47	3855	23.292	0.056
404343_supercontig.aln	51	2480	25.751	0.095	input_shrunk0.01-259142.aln	51	4098	28.329	0.043	input_shrunk0.05-259142.aln	50	4098	28.309	0.044
404981_supercontig.aln	51	26537	29.973	0.061	input_shrunk0.01-2593117.aln	51	4875	38.681	0.119	input_shrunk0.05-2593117.aln	51	4875	38.681	0.119
405635_supercontig.aln	51	12774	21.061	0.017	input_shrunk0.01-2601294.aln	49	4495	29.681	0.059	input_shrunk0.05-2601294.aln	46	4475	29.345	0.058
405772_supercontig.aln	51	5131	12.623	0.018	input_shrunk0.01-2608558.aln	51	4401	35.325	0.056	input_shrunk0.05-2608558.aln	51	4401	35.325	0.056
4073195_supercontig.aln	51	4100	17.581	0.038	input_shrunk0.01-261654.aln	51	4483	25.243	0.084	input_shrunk0.05-261654.aln	51	4483	25.243	0.084
408559_supercontig.aln	50	1817	25.02	0.04	input_shrunk0.01-2617511.aln	51	5762	28.87	0.074	input_shrunk0.05-2617511.aln	51	5762	28.87	0.074
4086825_supercontig.aln	51	2799	19.677	0.038	input_shrunk0.01-263451.aln	51	7116	40.566	0.059	input_shrunk0.05-263451.aln	51	7116	40.566	0.059
4092024_supercontig.aln	51	4556	22.738	0.035	input_shrunk0.01-2634879.aln	51	3819	38.855	0.152	input_shrunk0.05-2634879.aln	49	3775	38.101	0.15
4095433_supercontig.aln	51	3877	42.196	0.079	input_shrunk0.01-2648421.aln	51	3081	33.093	0.091	input_shrunk0.05-2648421.aln	51	3081	33.093	0.091
412002_supercontig.aln	51	3961	42.237	0.188	input_shrunk0.01-2653374.aln	51	5840	25.726	0.078	input_shrunk0.05-2653374.aln	45	5739	24.666	0.065
41228_supercontig.aln	51	3855	27.988	0.025	input_shrunk0.01-265523.aln	51	5452	11.186	0.041	input_shrunk0.05-265523.aln	47	5434	10.973	0.039
412440_supercontig.aln	51	2236	28.996	0.099	input_shrunk0.01-26637.aln	51	3406	15.683	0.064	input_shrunk0.05-26637.aln	48	3406	15.837	0.063
4128435_supercontig.aln	49	2412	42.373	0.051	input_shrunk0.01-2667118.aln	48	2724	32.669	0.071	input_shrunk0.05-2667118.aln	46	2710	32.432	0.055
41316_supercontig.aln	51	11229	18.217	0.03	input_shrunk0.01-267528.aln	51	4879	27.001	0.05	input_shrunk0.05-267528.aln	49	4905	27.033	0.048
414944_supercontig.aln	51	6879	13.953	0.032	input_shrunk0.01-2682352.aln	51	5607	28.868	0.063	input_shrunk0.05-2682352.aln	49	5554	28.028	0.063
4158163_supercontig.aln	50	1739	33.466	0.128	input_shrunk0.01-2689901.aln	51	3457	34.163	0.051	input_shrunk0.05-2689901.aln	51	3457	34.163	0.051
4159773_supercontig.aln	51	5689	20.294	0.033	input_shrunk0.01-269183.aln	51	3245	14.687	0.084	input_shrunk0.05-269183.aln	51	3245	14.687	0.084
417741_supercontig.aln	51	2598	23.165	0.043	input_shrunk0.01-269396.aln	51	3809	30.558	0.1	input_shrunk0.05-269396.aln	51	3809	30.558	0.1
418349_supercontig.aln	49	20034	20.013	0.028	input_shrunk0.01-269971.aln	51	7008	31.318	0.084	input_shrunk0.05-269971.aln	50	7002	30.996	0.082
4191954_supercontig.aln	51	2217	20.421	0.097	input_shrunk0.01-270520.aln	51	4654	18.748	0.046	input_shrunk0.05-270520.aln	50	4718	19.939	0.045
4201341_supercontig.aln	51	3487	22.701	0.038	input_shrunk0.01-270923.aln	48	7100	26.937	0.051	input_shrunk0.05-270923.aln	48	7100	26.937	0.051
42126_supercontig.aln	50	4577	51.066	0.102	input_shrunk0.01-2714686.aln	51	4724	16.26	0.063	input_shrunk0.05-2714686.aln	51	4724	16.26	0.063
4234006_supercontig.aln	51	4360	18.124	0.028	input_shrunk0.01-2719303.aln	51	4880	22.169	0.041	input_shrunk0.05-2719303.aln	50	4869	21.9	0.041
425967_supercontig.aln	51	11581	19.173	0.023	input_shrunk0.01-2720636.aln	51	9506	30.001	0.07	input_shrunk0.05-2720636.aln	50	9496	29.849	0.063
426146_supercontig.aln	51	2464	36.645	0.123	input_shrunk0.01-2720902.aln	51	6815	34.257	0.047	input_shrunk0.05-2720902.aln	39	6422	28.633	0.036
4268878_supercontig.aln	51	3914	19.127	0.027	input_shrunk0.01-2723282.aln	51	5010	29.758	0.049	input_shrunk0.05-2723282.aln	49	4953	29.138	0.05
429363_supercontig.aln	49	1454	30.383	0.121	input_shrunk0.01-2735328.aln	51	3110	41.57	0.105	input_shrunk0.05-2735328.aln	48	3101	40.795	0.104
435573_supercontig.aln	51	3692	21.119	0.038	input_shrunk0.01-27376.aln	51	3457	33.638	0.081	input_shrunk0.05-27376.aln	50	3442	33.254	0.076
442020_supercontig.aln	51	13050	38.405	0.057	input_shrunk0.01-2737.aln	42	3920	17.277	0.025	input_shrunk0.05-2737.aln	41	3901	16.696	0.025
4447013_supercontig.aln	51	7931	14.063	0.033	input_shrunk0.01-2739847.aln	44	3889	36.26	0.119	input_shrunk0.05-2739847.aln	39	3713	31.527	0.062
446552_supercontig.aln	51	3433	15.518	0.029	input_shrunk0.01-274854.aln	51	3774	19.204	0.051	input_shrunk0.05-274854.aln	51	3774	19.204	0.051
4477846_supercontig.aln	51	2144	26.032	0.051	input_shrunk0.01-2749533.aln	51	2925	28.936	0.063	input_shrunk0.05-2749533.aln	48	2893	28.067	0.062
4482940_supercontig.aln	51	3390	13.826	0.029	input_shrunk0.01-2751633.aln	51	4346	20.747	0.083	input_shrunk0.05-2751633.aln	48	4056	15.518	0.066
448979_supercontig.aln	51	2013	19.364	0.039	input_shrunk0.01-277821.aln	51	5948	22.139	0.061	input_shrunk0.05-277821.aln	44	5676	18.644	0.043
450267_supercontig.aln	51	3311	27.093	0.033	input_shrunk0.01-2784702.aln	48	4892	32.225	0.064	input_shrunk0.05-2784702.aln	48	4892	32.225	0.064
4521796_supercontig.aln	49	1801	30.753	0.048	input_shrunk0.01-2790528.aln	51	4614	36.729	0.077	input_shrunk0.05-2790528.aln	50	4353	32.518	0.079
4525716_supercontig.aln	51	3587	13.465	0.022	input_shrunk0.01-2791162.aln	50	4088	40.477	0.104	input_shrunk0.05-2791162.aln	48	4104	40.889	0.098
4534350_supercontig.aln	51	2085	20.652	0.065	input_shrunk0.01-2796450.aln	51	2963	33.453	0.101	input_shrunk0.05-2796450.aln	50	2962	33.631	0.103
454430_supercontig.aln	51	2396	28.367	0.111	input_shrunk0.01-2799213.aln	51	5179	20.992	0.056	input_shrunk0.05-2799213.aln	48	5148	20.575	0.056
455803_supercontig.aln	51	3974	17.545	0.031	input_shrunk0.01-280379.aln	51	8181	25.267	0.079	input_shrunk0.05-280379.aln	51	8181	25.267	0.079
4565498_supercontig.aln	51	1875	36.953	0.097	input_shrunk0.01-282532.aln	51	6419	20.805	0.047	input_shrunk0.05-282532.aln	51	6419	20.805	0.047
4589609_supercontig.aln	51	4617	48.616	0.078	input_shrunk0.01-2858576.aln	51	3154	26.963	0.107	input_shrunk0.05-2858576.aln	47	3149	26.487	0.107
461712_supercontig.aln	49	2434	44.108	0.067	input_shrunk0.01-28663.aln	51	2993	25.502	0.091	input_shrunk0.05-28663.aln	45	2958	25.235	0.065
4647211_supercontig.aln	51	1970	20.095	0.083	input_shrunk0.01-286710.aln	51	4219	31.224	0.069	input_shrunk0.05-286710.aln	45	4176	30.436	0.05
467682_supercontig.aln	51	2235	21.407	0.057	input_shrunk0.01-287334.aln	51	3450	41.473	0.083	input_shrunk0.05-287334.aln	50	3438	41.314	0.08
4717922_supercontig.aln	49	1859	27.639	0.047	input_shrunk0.01-2875971.aln	51	6341	15.668	0.048	input_shrunk0.05-2875971.aln	51	6341	15.668	0.048
473031_supercontig.aln	51	11681	21.473	0.028	input_shrunk0.01-28778.aln	48	2837	16.358	0.043	input_shrunk0.05-28778.aln	44	2837	15.788	0.039
474621_supercontig.aln	51	12338	26.182	0.046	input_shrunk0.01-2884739.aln	51	5052	32.785	0.08	input_shrunk0.05-2884739.aln	50	5052	32.489	0.08
479503_supercontig.aln	51	10201	29.284	0.072	input_shrunk0.01-290033.aln	51	3128	16.765	0.048	input_shrunk0.05-290033.aln	51	3128	16.765	0.048
4795851_supercontig.aln	51	2268	32.03	0.098	input_shrunk0.01-2921820.aln	51	4433	23.662	0.067	input_shrunk0.05-2921820.aln	50	4399	23.099	0.069
4796812_supercontig.aln	51	2269	17.37	0.094	input_shrunk0.01-292637.aln	51	6741	15.197	0.052	input_shrunk0.05-292637.aln	49	6673	14.369	0.044
4802352_supercontig.aln	51	6569	18.121	0.034	input_shrunk0.01-292726.aln	51	3334	31.772	0.061	input_shrunk0.05-292726.aln	50	3326	31.728	0.057
4815320_supercontig.aln	51	3997	18.134	0.037	input_shrunk0.01-294099.aln	51	9488	25.419	0.054	input_shrunk0.05-294099.aln	51	9488	25.419	0.054
4820189_supercontig.aln	51	5495	28.207	0.026	input_shrunk0.01-2947932.aln	51	6188	23.241	0.053	input_shrunk0.05-2947932.aln	50	6188	23.062	0.052
4834870_supercontig.aln	50	2293	15.944	0.051	input_shrunk0.01-2953195.aln	51	5437	33.618	0.069	input_shrunk0.05-2953195.aln	47	5435	33.877	0.061
483928_supercontig.aln	51	7050	18.656	0.025	input_shrunk0.01-295540.aln	51	3484	34.474	0.111	input_shrunk0.05-295540.aln	48	3461	34.228	0.083
4843433_supercontig.aln	48	2232	44.844	0.142	input_shrunk0.01-296063.aln	48	3197	20.021	0.041	input_shrunk0.05-296063.aln	42	3206	20.573	0.039
485165_supercontig.aln	51	7483	18.053	0.035	input_shrunk0.01-2966588.aln	51	4607	23.417	0.075	input_shrunk0.05-2966588.aln	48	4543	22.16	0.062
48702_supercontig.aln	51	2368	23.086	0.08	input_shrunk0.01-2975637.aln	51	4828	28.395	0.061	input_shrunk0.05-2975637.aln	49	4709	26.284	0.058
4872952_supercontig.aln	51	10855	24.417	0.052	input_shrunk0.01-29836.aln	51	3166	23.687	0.064	input_shrunk0.05-29836.aln	41	3081	20.594	0.027
487968_supercontig.aln	51	3491	15.844	0.036	input_shrunk0.01-299802.aln	50	3442	14.026	0.044	input_shrunk0.05-299802.aln	50	3442	14.026	0.044
488820_supercontig.aln	49	2220	27.488	0.058	input_shrunk0.01-3000956.aln	51	7801	25.694	0.046	input_shrunk0.05-3000956.aln	51	7801	25.694	0.046
490_supercontig.aln	51	4660	28.358	0.038	input_shrunk0.01-3003081.aln	50	2749	19.521	0.045	input_shrunk0.05-3003081.aln	49	2749	19.344	0.045
490994_supercontig.aln	51	5461	24.386	0.023	input_shrunk0.01-3019501.aln	51	2750	26.868	0.066	input_shrunk0.05-3019501.aln	51	2750	26.868	0.066
491237_supercontig.aln	51	2285	20.521	0.025	input_shrunk0.01-303674.aln	51	3052	26.417	0.092	input_shrunk0.05-303674.aln	45	2987	24.04	0.052
491390_supercontig.aln	51	2914	19.237	0.024	input_shrunk0.01-304237.aln	51	4400	20.897	0.04	input_shrunk0.05-304237.aln	48	4400	19.536	0.038
491853_supercontig.aln	51	13316	18.294	0.044	input_shrunk0.01-304353.aln	51	3263	31.079	0.057	input_shrunk0.05-304353.aln	47	3255	31.097	0.056
49271_supercontig.aln	51	11939	24.193	0.075	input_shrunk0.01-3048526.aln	51	3210	26.973	0.054	input_shrunk0.05-3048526.aln	50	3190	26.702	0.05
4948993_supercontig.aln	51	2171	28.286	0.067	input_shrunk0.01-3050532.aln	50	5460	29.281	0.077	input_shrunk0.05-3050532.aln	49	5450	29.302	0.077
496833_supercontig.aln	51	2298	15.557	0.065	input_shrunk0.01-305118.aln	51	6273	28.762	0.064	input_shrunk0.05-305118.aln	50	6284	28.954	0.062
4995819_supercontig.aln	51	2446	18.551	0.048	input_shrunk0.01-3053176.aln	51	4728	24.793	0.107	input_shrunk0.05-3053176.aln	51	4728	24.793	0.107
501199_supercontig.aln	51	4708	42.138	0.084	input_shrunk0.01-30549.aln	51	3877	17.903	0.061	input_shrunk0.05-30549.aln	51	3877	17.903	0.061
5012122_supercontig.aln	49	1864	46.321	0.072	input_shrunk0.01-306351.aln	51	9734	25.526	0.071	input_shrunk0.05-306351.aln	49	9489	23.607	0.062
5016652_supercontig.aln	51	2518	22.663	0.058	input_shrunk0.01-3076144.aln	51	4223	21.089	0.043	input_shrunk0.05-3076144.aln	50	4127	19.384	0.043
5027243_supercontig.aln	51	18933	18.872	0.04	input_shrunk0.01-307615.aln	51	5123	25.727	0.076	input_shrunk0.05-307615.aln	46	5026	24.378	0.075
5038445_supercontig.aln	51	2484	24.687	0.07	input_shrunk0.01-309590.aln	51	3770	16.3	0.056	input_shrunk0.05-309590.aln	43	3641	14.094	0.039
5043668_supercontig.aln	51	3407	12.97	0.02	input_shrunk0.01-310338.aln	50	2841	24.907	0.054	input_shrunk0.05-310338.aln	50	2841	24.907	0.054
506980_supercontig.aln	48	10652	20.111	0.029	input_shrunk0.01-3116668.aln	51	8430	18.794	0.042	input_shrunk0.05-3116668.aln	45	8222	16.881	0.032
5123104_supercontig.aln	51	3083	19.565	0.032	input_shrunk0.01-3120735.aln	51	2826	17.977	0.051	input_shrunk0.05-3120735.aln	50	2826	17.737	0.051
5133587_supercontig.aln	51	6441	30.47	0.036	input_shrunk0.01-312323.aln	51	5695	20.32	0.052	input_shrunk0.05-312323.aln	51	5695	20.32	0.052
5181350_supercontig.aln	51	1923	22.718	0.055	input_shrunk0.01-3125804.aln	51	6009	34.702	0.109	input_shrunk0.05-3125804.aln	51	6009	34.702	0.109
5184240_supercontig.aln	49	23024	14.301	0.037	input_shrunk0.01-313567.aln	50	4324	27.387	0.05	input_shrunk0.05-313567.aln	48	4297	26.913	0.044
5185548_supercontig.aln	50	2109	21.956	0.046	input_shrunk0.01-3139918.aln	51	2941	19.03	0.052	input_shrunk0.05-3139918.aln	49	2931	18.415	0.052
52017_supercontig.aln	50	1632	32.485	0.087	input_shrunk0.01-314029.aln	51	3452	19.531	0.064	input_shrunk0.05-314029.aln	49	3435	19.18	0.057
520283_supercontig.aln	50	1900	34.081	0.047	input_shrunk0.01-314098.aln	51	7419	31.65	0.066	input_shrunk0.05-314098.aln	51	7419	31.65	0.066
5213230_supercontig.aln	51	1989	30.89	0.056	input_shrunk0.01-3146973.aln	46	5576	24.113	0.091	input_shrunk0.05-3146973.aln	42	5230	18.91	0.061
526853_supercontig.aln	51	5828	28.345	0.033	input_shrunk0.01-314878.aln	50	6435	21.425	0.062	input_shrunk0.05-314878.aln	50	6435	21.425	0.062
5283713_supercontig.aln	51	6527	13.552	0.032	input_shrunk0.01-3157384.aln	51	4054	28.899	0.054	input_shrunk0.05-3157384.aln	51	4054	28.899	0.054
529137_supercontig.aln	51	15463	15.165	0.026	input_shrunk0.01-318827.aln	51	4049	27.957	0.065	input_shrunk0.05-318827.aln	51	4049	27.957	0.065
529786_supercontig.aln	51	2418	22.487	0.032	input_shrunk0.01-319953.aln	51	4475	18.739	0.055	input_shrunk0.05-319953.aln	44	4444	18.521	0.036
53058_supercontig.aln	50	2617	18.524	0.072	input_shrunk0.01-3200788.aln	51	3212	28.509	0.064	input_shrunk0.05-3200788.aln	51	3212	28.509	0.064
5317194_supercontig.aln	51	7592	22.904	0.028	input_shrunk0.01-3204699.aln	51	3107	33.237	0.106	input_shrunk0.05-3204699.aln	42	2966	29.191	0.086
534552_supercontig.aln	51	2627	21.45	0.059	input_shrunk0.01-3207497.aln	51	4128	21.924	0.062	input_shrunk0.05-3207497.aln	50	4118	21.842	0.061
5351827_supercontig.aln	45	2270	33.627	0.081	input_shrunk0.01-32129.aln	51	7798	25.884	0.046	input_shrunk0.05-32129.aln	51	7798	25.884	0.046
539785_supercontig.aln	51	8777	47.729	0.071	input_shrunk0.01-32182.aln	49	4888	24.3	0.076	input_shrunk0.05-32182.aln	40	4895	24.892	0.051
54098_supercontig.aln	51	2380	26.171	0.087	input_shrunk0.01-322431.aln	51	3768	23.812	0.057	input_shrunk0.05-322431.aln	50	3756	23.564	0.055
5461777_supercontig.aln	51	2527	22.202	0.085	input_shrunk0.01-3226589.aln	51	3650	22.614	0.078	input_shrunk0.05-3226589.aln	51	3650	22.614	0.078
563915_supercontig.aln	48	1660	34.424	0.063	input_shrunk0.01-3234775.aln	51	2805	18.845	0.051	input_shrunk0.05-3234775.aln	50	2805	18.968	0.05
5710105_supercontig.aln	51	2535	19.419	0.042	input_shrunk0.01-3235673.aln	49	5710	19.656	0.042	input_shrunk0.05-3235673.aln	46	5632	18.229	0.042
5715461_supercontig.aln	51	2066	22.418	0.067	input_shrunk0.01-323668.aln	51	3331	17.243	0.039	input_shrunk0.05-323668.aln	51	3331	17.243	0.039
574349_supercontig.aln	49	3775	13.357	0.035	input_shrunk0.01-324199.aln	49	3762	41.4	0.092	input_shrunk0.05-324199.aln	43	3651	39.488	0.063
5747886_supercontig.aln	50	2306	43.448	0.022	input_shrunk0.01-3242769.aln	51	3625	27.867	0.064	input_shrunk0.05-3242769.aln	51	3625	27.867	0.064
575715_supercontig.aln	51	2476	21.139	0.076	input_shrunk0.01-3242907.aln	49	3328	21.919	0.081	input_shrunk0.05-3242907.aln	44	3275	20.878	0.063
5778493_supercontig.aln	51	4077	20.739	0.038	input_shrunk0.01-324443.aln	47	2445	26.348	0.058	input_shrunk0.05-324443.aln	47	2445	26.348	0.058
578506_supercontig.aln	51	5963	18.999	0.025	input_shrunk0.01-325283.aln	50	4420	30.672	0.042	input_shrunk0.05-325283.aln	50	4420	30.672	0.042
578968_supercontig.aln	51	2573	21.148	0.051	input_shrunk0.01-3255079.aln	50	2851	25.345	0.089	input_shrunk0.05-3255079.aln	49	2839	25.304	0.091
579032_supercontig.aln	51	4722	14.011	0.019	input_shrunk0.01-325789.aln	51	3545	14.564	0.085	input_shrunk0.05-325789.aln	49	3555	14.182	0.067
579478_supercontig.aln	51	3876	14.667	0.035	input_shrunk0.01-326409.aln	44	4081	20.648	0.058	input_shrunk0.05-326409.aln	43	4072	19.739	0.057
585901_supercontig.aln	51	15647	19.913	0.041	input_shrunk0.01-3273312.aln	51	3824	24.159	0.061	input_shrunk0.05-3273312.aln	49	3817	24.117	0.051
588130_supercontig.aln	51	4274	15.639	0.024	input_shrunk0.01-327567.aln	51	9140	26.669	0.058	input_shrunk0.05-327567.aln	49	9093	26.477	0.058
588457_supercontig.aln	51	2319	26.436	0.097	input_shrunk0.01-327571.aln	51	5566	30.282	0.067	input_shrunk0.05-327571.aln	51	5566	30.282	0.067
591645_supercontig.aln	51	1369	28.555	0.038	input_shrunk0.01-328012.aln	51	4701	23.455	0.057	input_shrunk0.05-328012.aln	49	4674	22.561	0.061
5925981_supercontig.aln	51	10621	10.846	0.021	input_shrunk0.01-3294444.aln	51	8064	29.47	0.049	input_shrunk0.05-3294444.aln	51	8064	29.47	0.049
595227_supercontig.aln	51	7087	31.301	0.037	input_shrunk0.01-330650.aln	51	3558	33.026	0.11	input_shrunk0.05-330650.aln	46	3345	28.194	0.103
596461_supercontig.aln	49	1926	21.375	0.043	input_shrunk0.01-33290.aln	50	2716	36.61	0.15	input_shrunk0.05-33290.aln	49	2694	36.373	0.146
5978994_supercontig.aln	51	2774	13.317	0.035	input_shrunk0.01-3332029.aln	49	2943	19.647	0.056	input_shrunk0.05-3332029.aln	43	2924	19.033	0.043
5980975_supercontig.aln	51	5107	22.917	0.034	input_shrunk0.01-3335462.aln	51	7844	19.507	0.056	input_shrunk0.05-3335462.aln	51	7844	19.507	0.056
60038_supercontig.aln	51	5936	47.048	0.087	input_shrunk0.01-335159.aln	51	3330	15.451	0.041	input_shrunk0.05-335159.aln	50	3321	15.179	0.039
6037310_supercontig.aln	51	3441	9.614	0.009	input_shrunk0.01-3354288.aln	51	8501	24.253	0.046	input_shrunk0.05-3354288.aln	51	8501	24.253	0.046
603812_supercontig.aln	51	4085	10.165	0.033	input_shrunk0.01-3359026.aln	50	3260	24.38	0.082	input_shrunk0.05-3359026.aln	50	3260	24.38	0.082
6045863_supercontig.aln	51	6060	19.954	0.027	input_shrunk0.01-336219.aln	51	4421	31.458	0.052	input_shrunk0.05-336219.aln	47	4280	29.272	0.045
604698_supercontig.aln	50	2066	25.742	0.059	input_shrunk0.01-3364214.aln	51	3360	22.062	0.044	input_shrunk0.05-3364214.aln	48	3357	20.117	0.043
6062707_supercontig.aln	50	2298	17.5	0.017	input_shrunk0.01-336731.aln	50	4322	24.128	0.072	input_shrunk0.05-336731.aln	50	4322	24.128	0.072
607473_supercontig.aln	49	6921	49.882	0.052	input_shrunk0.01-3376580.aln	50	5185	30.798	0.105	input_shrunk0.05-3376580.aln	45	4909	26.856	0.066
609077_supercontig.aln	51	2451	17.55	0.032	input_shrunk0.01-3381052.aln	45	3065	33.568	0.04	input_shrunk0.05-3381052.aln	42	3059	33.319	0.034
612131_supercontig.aln	51	11520	49.95	0.114	input_shrunk0.01-3389381.aln	51	7419	33.352	0.101	input_shrunk0.05-3389381.aln	51	7419	33.352	0.101
613358_supercontig.aln	51	5129	48.02	0.111	input_shrunk0.01-340062.aln	48	3633	19.966	0.043	input_shrunk0.05-340062.aln	47	3624	19.967	0.035
614750_supercontig.aln	51	5565	25.75	0.029	input_shrunk0.01-3412302.aln	51	4255	32.766	0.042	input_shrunk0.05-3412302.aln	47	4183	31.862	0.034
61640_supercontig.aln	51	4999	43.757	0.057	input_shrunk0.01-341797.aln	51	7710	19.825	0.051	input_shrunk0.05-341797.aln	51	7710	19.825	0.051
6210860_supercontig.aln	51	7118	20.815	0.038	input_shrunk0.01-3425329.aln	51	8825	18.608	0.042	input_shrunk0.05-3425329.aln	51	8825	18.608	0.042
622099_supercontig.aln	51	3001	16.204	0.036	input_shrunk0.01-3438836.aln	51	7697	20.988	0.044	input_shrunk0.05-3438836.aln	51	7697	20.988	0.044
622870_supercontig.aln	51	4022	16.074	0.026	input_shrunk0.01-3452904.aln	51	4630	19.599	0.057	input_shrunk0.05-3452904.aln	51	4630	19.599	0.057
6233042_supercontig.aln	51	8227	16.971	0.032	input_shrunk0.01-3453688.aln	51	5798	22.741	0.052	input_shrunk0.05-3453688.aln	48	5755	21.814	0.05
6274360_supercontig.aln	51	3271	25.146	0.03	input_shrunk0.01-3456533.aln	51	6065	26.23	0.059	input_shrunk0.05-3456533.aln	51	6065	26.23	0.059
6281146_supercontig.aln	51	3339	50.521	0.22	input_shrunk0.01-3464465.aln	51	3884	17.649	0.044	input_shrunk0.05-3464465.aln	51	3884	17.649	0.044
633254_supercontig.aln	51	4923	45.94	0.109	input_shrunk0.01-3466379.aln	51	7529	23.37	0.041	input_shrunk0.05-3466379.aln	51	7529	23.37	0.041
6349007_supercontig.aln	51	4434	48.267	0.126	input_shrunk0.01-34783.aln	51	3130	26.493	0.095	input_shrunk0.05-34783.aln	51	3130	26.493	0.095
6377_supercontig.aln	21	5357	21.216	0.022	input_shrunk0.01-3493613.aln	51	3062	36.96	0.152	input_shrunk0.05-3493613.aln	50	3062	37.01	0.15
6381126_supercontig.aln	51	6862	53.031	0.051	input_shrunk0.01-349419.aln	51	5798	31.93	0.068	input_shrunk0.05-349419.aln	50	5830	32.269	0.061
6382371_supercontig.aln	51	3769	23.044	0.024	input_shrunk0.01-3509429.aln	50	4358	16.193	0.039	input_shrunk0.05-3509429.aln	47	4356	14.763	0.037
638242_supercontig.aln	51	2032	20.555	0.031	input_shrunk0.01-3516089.aln	51	8627	27.158	0.054	input_shrunk0.05-3516089.aln	48	8459	25.21	0.048
638859_supercontig.aln	51	2510	37.599	0.043	input_shrunk0.01-35184.aln	51	3599	25.047	0.144	input_shrunk0.05-35184.aln	50	3611	25.327	0.124
639474_supercontig.aln	51	3877	16.934	0.023	input_shrunk0.01-3533840.aln	51	3407	16.718	0.04	input_shrunk0.05-3533840.aln	51	3407	16.718	0.04
6408688_supercontig.aln	51	4241	41.184	0.022	input_shrunk0.01-353571.aln	51	6964	26.261	0.06	input_shrunk0.05-353571.aln	51	6964	26.261	0.06
6410636_supercontig.aln	51	6364	19.773	0.02	input_shrunk0.01-3537360.aln	51	5645	29.542	0.072	input_shrunk0.05-3537360.aln	50	5747	29.93	0.07
6434111_supercontig.aln	50	2225	22.762	0.055	input_shrunk0.01-354561.aln	51	3316	25.329	0.063	input_shrunk0.05-354561.aln	50	3331	25.48	0.062
64682_supercontig.aln	51	11818	29.018	0.056	input_shrunk0.01-3552120.aln	51	3139	23.034	0.074	input_shrunk0.05-3552120.aln	49	3138	22.96	0.065
646959_supercontig.aln	51	2438	20.259	0.056	input_shrunk0.01-355285.aln	51	3080	15.632	0.048	input_shrunk0.05-355285.aln	49	3080	15.654	0.038
647107_supercontig.aln	51	2660	15.904	0.038	input_shrunk0.01-357134.aln	51	2962	28.568	0.125	input_shrunk0.05-357134.aln	51	2962	28.568	0.125
64962_supercontig.aln	51	2580	14.988	0.029	input_shrunk0.01-3576821.aln	51	5339	18.836	0.048	input_shrunk0.05-3576821.aln	50	5336	18.811	0.045
6515101_supercontig.aln	51	3450	12.806	0.021	input_shrunk0.01-358184.aln	51	3991	20.394	0.064	input_shrunk0.05-358184.aln	51	3991	20.394	0.064
652426_supercontig.aln	51	2312	15.622	0.043	input_shrunk0.01-3600449.aln	50	2958	25.685	0.054	input_shrunk0.05-3600449.aln	49	2933	24.873	0.053
655201_supercontig.aln	51	1983	21.278	0.076	input_shrunk0.01-3602649.aln	51	3479	13.567	0.04	input_shrunk0.05-3602649.aln	48	3465	13.214	0.039
65669_supercontig.aln	51	1783	29.436	0.127	input_shrunk0.01-3605811.aln	51	2692	27.769	0.071	input_shrunk0.05-3605811.aln	51	2692	27.769	0.071
661089_supercontig.aln	51	9678	54.65	0.053	input_shrunk0.01-36072.aln	51	3539	33.756	0.153	input_shrunk0.05-36072.aln	50	3552	34.14	0.145
6625070_supercontig.aln	51	4882	53.17	0.054	input_shrunk0.01-3608539.aln	51	3039	17.09	0.06	input_shrunk0.05-3608539.aln	47	3034	17.388	0.042
663734_supercontig.aln	47	1676	30.357	0.086	input_shrunk0.01-3609238.aln	51	4258	29.976	0.068	input_shrunk0.05-3609238.aln	51	4258	29.976	0.068
663872_supercontig.aln	51	15111	17.661	0.032	input_shrunk0.01-3610561.aln	51	5897	13.853	0.053	input_shrunk0.05-3610561.aln	51	5897	13.853	0.053
665697_supercontig.aln	51	7020	15.564	0.036	input_shrunk0.01-36257.aln	47	5345	21.848	0.069	input_shrunk0.05-36257.aln	41	5201	19.73	0.048
666500_supercontig.aln	51	2529	52.371	0.189	input_shrunk0.01-3634663.aln	50	6034	37.335	0.092	input_shrunk0.05-3634663.aln	50	6034	37.335	0.092
668427_supercontig.aln	51	10333	17.31	0.038	input_shrunk0.01-3642289.aln	51	7322	24.71	0.05	input_shrunk0.05-3642289.aln	50	7322	24.673	0.05
672678_supercontig.aln	51	10396	14.253	0.045	input_shrunk0.01-36436.aln	51	6493	20.3	0.045	input_shrunk0.05-36436.aln	50	6475	20.078	0.045
674062_supercontig.aln	51	9673	46.447	0.053	input_shrunk0.01-367018.aln	50	4438	26.504	0.061	input_shrunk0.05-367018.aln	45	4444	26.812	0.052
6757647_supercontig.aln	51	2509	18.873	0.048	input_shrunk0.01-367900.aln	51	9719	20.364	0.039	input_shrunk0.05-367900.aln	51	9719	20.364	0.039
679237_supercontig.aln	50	2239	37.704	0.074	input_shrunk0.01-3680904.aln	51	4542	33.433	0.093	input_shrunk0.05-3680904.aln	50	4541	33.2	0.092
681395_supercontig.aln	48	1524	41.915	0.133	input_shrunk0.01-368243.aln	51	5230	16.611	0.043	input_shrunk0.05-368243.aln	51	5230	16.611	0.043
682105_supercontig.aln	50	1919	23.295	0.054	input_shrunk0.01-368643.aln	51	4455	28.243	0.061	input_shrunk0.05-368643.aln	50	4444	28.122	0.061
683771_supercontig.aln	51	2611	28.206	0.037	input_shrunk0.01-369274.aln	51	4705	30.761	0.076	input_shrunk0.05-369274.aln	51	4705	30.761	0.076
68486_supercontig.aln	51	1745	26.912	0.07	input_shrunk0.01-369439.aln	45	3328	12.66	0.04	input_shrunk0.05-369439.aln	45	3328	12.66	0.04
6859266_supercontig.aln	51	5720	42.893	0.086	input_shrunk0.01-3697503.aln	51	4133	38.31	0.06	input_shrunk0.05-3697503.aln	50	4123	38.139	0.061
687109_supercontig.aln	51	2086	30.788	0.12	input_shrunk0.01-3703755.aln	50	6339	25.912	0.053	input_shrunk0.05-3703755.aln	50	6339	25.912	0.053
689062_supercontig.aln	51	4654	32.426	0.037	input_shrunk0.01-3712480.aln	51	4185	15.414	0.042	input_shrunk0.05-3712480.aln	51	4185	15.414	0.042
690721_supercontig.aln	51	2829	46.854	0.212	input_shrunk0.01-3713385.aln	51	2818	41.093	0.083	input_shrunk0.05-3713385.aln	47	2812	41.015	0.074
692446_supercontig.aln	51	2034	23.178	0.056	input_shrunk0.01-3714142.aln	50	3143	21.331	0.073	input_shrunk0.05-3714142.aln	49	3143	21.25	0.073
6930499_supercontig.aln	49	1824	36.423	0.224	input_shrunk0.01-3717226.aln	51	3497	31.651	0.074	input_shrunk0.05-3717226.aln	51	3497	31.651	0.074
69550_supercontig.aln	51	2559	22.985	0.097	input_shrunk0.01-3731958.aln	51	5729	25.663	0.045	input_shrunk0.05-3731958.aln	45	5747	26.094	0.036
6957_supercontig.aln	51	2387	23.446	0.116	input_shrunk0.01-374143.aln	51	4361	27.202	0.063	input_shrunk0.05-374143.aln	51	4361	27.202	0.063
696414_supercontig.aln	50	2084	18.425	0.046	input_shrunk0.01-374168.aln	51	3324	29.897	0.088	input_shrunk0.05-374168.aln	50	3316	29.44	0.084
696526_supercontig.aln	48	1724	20.089	0.025	input_shrunk0.01-3750694.aln	51	4165	26.185	0.097	input_shrunk0.05-3750694.aln	51	4165	26.185	0.097
7053983_supercontig.aln	50	2498	19.918	0.036	input_shrunk0.01-3757182.aln	49	5744	24.535	0.079	input_shrunk0.05-3757182.aln	48	5731	24.293	0.077
70738_supercontig.aln	51	2412	21.695	0.103	input_shrunk0.01-3757543.aln	51	4498	29.342	0.092	input_shrunk0.05-3757543.aln	43	4345	25.096	0.072
707393_supercontig.aln	51	1706	33.38	0.074	input_shrunk0.01-377289.aln	51	4741	21.721	0.063	input_shrunk0.05-377289.aln	51	4741	21.721	0.063
710593_supercontig.aln	51	9240	17.43	0.029	input_shrunk0.01-378616.aln	50	4045	18.862	0.048	input_shrunk0.05-378616.aln	50	4045	18.862	0.048
717345_supercontig.aln	51	15401	35.949	0.102	input_shrunk0.01-3797729.aln	51	5323	30.574	0.057	input_shrunk0.05-3797729.aln	50	5311	30.215	0.055
7173635_supercontig.aln	51	2443	15.629	0.064	input_shrunk0.01-381327.aln	51	4267	23.453	0.076	input_shrunk0.05-381327.aln	50	4105	19.229	0.079
718009_supercontig.aln	51	17522	23.364	0.058	input_shrunk0.01-382086.aln	51	3831	41.535	0.044	input_shrunk0.05-382086.aln	48	3749	40.617	0.062
72253_supercontig.aln	51	2600	16.461	0.071	input_shrunk0.01-3821174.aln	49	3444	28.613	0.066	input_shrunk0.05-3821174.aln	39	3363	25.783	0.038
72271_supercontig.aln	51	4643	21.236	0.028	input_shrunk0.01-382840.aln	51	5042	31.701	0.105	input_shrunk0.05-382840.aln	51	5042	31.701	0.105
7241756_supercontig.aln	50	2041	24.512	0.064	input_shrunk0.01-384458.aln	51	5016	27.949	0.047	input_shrunk0.05-384458.aln	51	5016	27.949	0.047
7243858_supercontig.aln	51	2332	16.882	0.063	input_shrunk0.01-38503.aln	51	2949	25.904	0.06	input_shrunk0.05-38503.aln	51	2949	25.904	0.06
725093_supercontig.aln	51	7093	26.326	0.036	input_shrunk0.01-38654.aln	51	2821	18.574	0.064	input_shrunk0.05-38654.aln	49	2823	17.492	0.064
727616_supercontig.aln	50	8221	33.543	0.036	input_shrunk0.01-3872602.aln	48	4318	20.007	0.098	input_shrunk0.05-3872602.aln	41	4022	13.195	0.053
7276546_supercontig.aln	51	1546	30.391	0.155	input_shrunk0.01-387301.aln	51	4185	14.98	0.056	input_shrunk0.05-387301.aln	51	4185	14.98	0.056
728650_supercontig.aln	50	4155	42.415	0.074	input_shrunk0.01-3877787.aln	51	3791	28.873	0.052	input_shrunk0.05-3877787.aln	50	3811	29.21	0.051
729060_supercontig.aln	51	15891	21.615	0.044	input_shrunk0.01-388697.aln	51	4119	19.706	0.067	input_shrunk0.05-388697.aln	51	4119	19.706	0.067
732981_supercontig.aln	50	1958	39.303	0.088	input_shrunk0.01-38893.aln	51	2736	31.514	0.06	input_shrunk0.05-38893.aln	50	2644	29.287	0.061
73511_supercontig.aln	51	2174	18.24	0.035	input_shrunk0.01-39049.aln	51	4951	30.532	0.07	input_shrunk0.05-39049.aln	49	4901	29.762	0.06
737135_supercontig.aln	51	2242	25.077	0.085	input_shrunk0.01-390702.aln	51	2739	15.479	0.043	input_shrunk0.05-390702.aln	47	2737	15.617	0.038
7377183_supercontig.aln	51	15187	23.047	0.056	input_shrunk0.01-39092.aln	50	6217	34.482	0.068	input_shrunk0.05-39092.aln	46	6056	32.463	0.052
738487_supercontig.aln	51	5702	22.761	0.034	input_shrunk0.01-391366.aln	51	3610	15.7	0.05	input_shrunk0.05-391366.aln	51	3610	15.7	0.05
739218_supercontig.aln	51	2949	18.252	0.033	input_shrunk0.01-395.aln	51	3450	23.416	0.052	input_shrunk0.05-395.aln	51	3450	23.416	0.052
74017_supercontig.aln	51	14715	18.511	0.031	input_shrunk0.01-3961517.aln	51	3601	13.758	0.053	input_shrunk0.05-3961517.aln	49	3585	13.463	0.052
7414_supercontig.aln	51	3926	48.303	0.133	input_shrunk0.01-396857.aln	51	5806	35.509	0.115	input_shrunk0.05-396857.aln	46	5627	32.734	0.085
74274_supercontig.aln	51	2269	21.192	0.029	input_shrunk0.01-397415.aln	51	8424	33.417	0.053	input_shrunk0.05-397415.aln	51	8424	33.417	0.053
746899_supercontig.aln	51	6097	14.58	0.036	input_shrunk0.01-397494.aln	51	2929	20.224	0.043	input_shrunk0.05-397494.aln	48	2977	21.612	0.037
750038_supercontig.aln	51	3620	30.476	0.022	input_shrunk0.01-398863.aln	51	4947	27.891	0.062	input_shrunk0.05-398863.aln	48	4957	28.144	0.05
7526630_supercontig.aln	50	4034	51.388	0.165	input_shrunk0.01-398926.aln	51	5622	25.718	0.072	input_shrunk0.05-398926.aln	51	5622	25.718	0.072
7565729_supercontig.aln	51	9526	24.543	0.036	input_shrunk0.01-3992959.aln	49	2897	31.499	0.076	input_shrunk0.05-3992959.aln	45	2890	31.438	0.072
7568129_supercontig.aln	51	1550	21.705	0.043	input_shrunk0.01-3995916.aln	51	3644	23.659	0.065	input_shrunk0.05-3995916.aln	45	3697	23.891	0.058
763665_supercontig.aln	51	5352	19.193	0.035	input_shrunk0.01-3999880.aln	51	5255	24.953	0.049	input_shrunk0.05-3999880.aln	51	5255	24.953	0.049
766036_supercontig.aln	51	2571	15.473	0.045	input_shrunk0.01-400347.aln	51	2791	24.781	0.09	input_shrunk0.05-400347.aln	44	2796	25.315	0.079
766408_supercontig.aln	51	16567	21.797	0.022	input_shrunk0.01-4005298.aln	51	7236	20.039	0.048	input_shrunk0.05-4005298.aln	51	7236	20.039	0.048
773933_supercontig.aln	51	2409	21.133	0.042	input_shrunk0.01-4007515.aln	51	7513	27.652	0.039	input_shrunk0.05-4007515.aln	50	7448	26.739	0.039
775935_supercontig.aln	51	12022	49.292	0.11	input_shrunk0.01-40184.aln	51	7389	39.053	0.091	input_shrunk0.05-40184.aln	50	7317	38.676	0.083
777028_supercontig.aln	51	2432	16.62	0.031	input_shrunk0.01-4021544.aln	45	4102	31.457	0.065	input_shrunk0.05-4021544.aln	41	3979	28.739	0.054
782299_supercontig.aln	48	2662	28.783	0.077	input_shrunk0.01-4024440.aln	51	4103	31.913	0.08	input_shrunk0.05-4024440.aln	44	4129	31.446	0.074
7844915_supercontig.aln	49	1494	24.36	0.023	input_shrunk0.01-4037135.aln	51	5397	32.186	0.091	input_shrunk0.05-4037135.aln	51	5397	32.186	0.091
78511_supercontig.aln	51	4552	44.882	0.081	input_shrunk0.01-404765.aln	51	4661	22.168	0.049	input_shrunk0.05-404765.aln	51	4661	22.168	0.049
7953016_supercontig.aln	51	9982	22.211	0.048	input_shrunk0.01-4059201.aln	51	4225	23.94	0.047	input_shrunk0.05-4059201.aln	51	4225	23.94	0.047
804075_supercontig.aln	46	1576	28.491	0.147	input_shrunk0.01-40889.aln	51	3249	18.602	0.039	input_shrunk0.05-40889.aln	50	3249	18.708	0.038
8083478_supercontig.aln	51	2591	16.023	0.073	input_shrunk0.01-410941.aln	51	4321	32.772	0.079	input_shrunk0.05-410941.aln	45	4302	33.01	0.073
808359_supercontig.aln	51	2488	26.51	0.077	input_shrunk0.01-411256.aln	49	2982	27.202	0.068	input_shrunk0.05-411256.aln	42	2970	26.805	0.036
81079_supercontig.aln	51	4220	10.369	0.026	input_shrunk0.01-411424.aln	48	2796	23.382	0.085	input_shrunk0.05-411424.aln	44	2788	22.296	0.058
81097_supercontig.aln	51	2190	34.286	0.115	input_shrunk0.01-412309.aln	50	3282	31.892	0.059	input_shrunk0.05-412309.aln	50	3282	31.892	0.059
811872_supercontig.aln	51	5738	16.602	0.035	input_shrunk0.01-412816.aln	51	3435	35.477	0.133	input_shrunk0.05-412816.aln	51	3435	35.477	0.133
813285_supercontig.aln	51	9128	16.587	0.032	input_shrunk0.01-414791.aln	48	3464	20.82	0.044	input_shrunk0.05-414791.aln	47	3464	21.052	0.042
816057_supercontig.aln	51	11917	36.299	0.125	input_shrunk0.01-415561.aln	51	3157	27.957	0.073	input_shrunk0.05-415561.aln	49	3157	28.09	0.073
81743_supercontig.aln	51	5947	13.23	0.036	input_shrunk0.01-4163826.aln	51	3939	22.008	0.048	input_shrunk0.05-4163826.aln	50	3897	21.384	0.048
819594_supercontig.aln	50	2042	31.599	0.101	input_shrunk0.01-417615.aln	45	5985	28.924	0.121	input_shrunk0.05-417615.aln	42	5624	24.309	0.073
82102_supercontig.aln	51	5785	20.586	0.028	input_shrunk0.01-418508.aln	50	4312	32.417	0.036	input_shrunk0.05-418508.aln	50	4312	32.417	0.036
822752_supercontig.aln	51	8217	10.081	0.036	input_shrunk0.01-419777.aln	51	7100	23.129	0.052	input_shrunk0.05-419777.aln	48	7045	22.545	0.046
8236864_supercontig.aln	51	2098	20.653	0.081	input_shrunk0.01-4202783.aln	51	7122	20.843	0.077	input_shrunk0.05-4202783.aln	51	7122	20.843	0.077
827060_supercontig.aln	51	9701	23.804	0.03	input_shrunk0.01-4224083.aln	51	2888	15.945	0.083	input_shrunk0.05-4224083.aln	50	2890	15.827	0.082
828417_supercontig.aln	51	2396	24.741	0.101	input_shrunk0.01-424230.aln	50	4542	40.735	0.09	input_shrunk0.05-424230.aln	43	4518	38.859	0.068
829809_supercontig.aln	50	2823	22.959	0.022	input_shrunk0.01-424368.aln	49	6020	36.613	0.047	input_shrunk0.05-424368.aln	43	5893	35.463	0.04
84010_supercontig.aln	51	5609	54.072	0.143	input_shrunk0.01-424741.aln	51	6911	34.371	0.071	input_shrunk0.05-424741.aln	51	6911	34.371	0.071
840135_supercontig.aln	51	2025	27.34	0.062	input_shrunk0.01-4248160.aln	51	5445	25.971	0.051	input_shrunk0.05-4248160.aln	50	5420	25.701	0.05
852960_supercontig.aln	51	8979	21.848	0.038	input_shrunk0.01-424919.aln	51	5579	26.166	0.076	input_shrunk0.05-424919.aln	49	5526	25.571	0.057
85415_supercontig.aln	51	20754	29.285	0.051	input_shrunk0.01-4258214.aln	50	6616	35.954	0.091	input_shrunk0.05-4258214.aln	49	6534	35.283	0.084
855120_supercontig.aln	51	3294	17.652	0.032	input_shrunk0.01-4270463.aln	51	4011	21.239	0.064	input_shrunk0.05-4270463.aln	51	4011	21.239	0.064
855258_supercontig.aln	51	2649	22.214	0.079	input_shrunk0.01-4274206.aln	51	4516	36.047	0.107	input_shrunk0.05-4274206.aln	45	4498	34.738	0.075
859645_supercontig.aln	50	2295	38.962	0.054	input_shrunk0.01-4275433.aln	51	3531	21.612	0.097	input_shrunk0.05-4275433.aln	51	3531	21.612	0.097
862089_supercontig.aln	51	9295	15.419	0.033	input_shrunk0.01-427918.aln	48	2987	22.993	0.054	input_shrunk0.05-427918.aln	45	2954	21.835	0.053
86216_supercontig.aln	50	2227	22.461	0.113	input_shrunk0.01-4290645.aln	51	3373	16.407	0.042	input_shrunk0.05-4290645.aln	51	3373	16.407	0.042
86360_supercontig.aln	51	9642	12.138	0.03	input_shrunk0.01-429671.aln	51	8955	36.829	0.147	input_shrunk0.05-429671.aln	51	8955	36.829	0.147
86717_supercontig.aln	51	14119	22.679	0.046	input_shrunk0.01-42993.aln	51	4295	20.824	0.062	input_shrunk0.05-42993.aln	51	4295	20.824	0.062
867427_supercontig.aln	51	2245	15.947	0.066	input_shrunk0.01-4301187.aln	50	3005	19.002	0.058	input_shrunk0.05-4301187.aln	48	3012	19.093	0.051
871829_supercontig.aln	51	12820	27.851	0.052	input_shrunk0.01-430918.aln	51	3641	28.509	0.071	input_shrunk0.05-430918.aln	51	3641	28.509	0.071
8747870_supercontig.aln	51	11574	20.239	0.043	input_shrunk0.01-433656.aln	51	8852	20.005	0.067	input_shrunk0.05-433656.aln	44	8629	18.746	0.051
87994_supercontig.aln	51	5703	21.596	0.036	input_shrunk0.01-434237.aln	51	8575	24.672	0.046	input_shrunk0.05-434237.aln	51	8575	24.672	0.046
88484_supercontig.aln	51	10023	16.043	0.024	input_shrunk0.01-4342887.aln	51	6507	29.197	0.064	input_shrunk0.05-4342887.aln	45	5758	20.283	0.038
885867_supercontig.aln	46	2345	42.586	0.099	input_shrunk0.01-434688.aln	51	3018	26.877	0.14	input_shrunk0.05-434688.aln	43	2967	25.489	0.107
887337_supercontig.aln	51	3200	15.687	0.028	input_shrunk0.01-4350551.aln	51	2832	27.529	0.094	input_shrunk0.05-4350551.aln	50	2824	27.271	0.083
891988_supercontig.aln	51	1677	25.673	0.055	input_shrunk0.01-435348.aln	51	4832	17.974	0.054	input_shrunk0.05-435348.aln	51	4832	17.974	0.054
893693_supercontig.aln	51	2665	31.048	0.07	input_shrunk0.01-437271.aln	51	4372	29.059	0.062	input_shrunk0.05-437271.aln	48	4334	28.569	0.047
893748_supercontig.aln	49	2104	28.527	0.148	input_shrunk0.01-4383482.aln	51	3279	22.15	0.086	input_shrunk0.05-4383482.aln	51	3279	22.15	0.086
8996601_supercontig.aln	51	4103	49.712	0.165	input_shrunk0.01-438398.aln	51	4672	19.207	0.045	input_shrunk0.05-438398.aln	51	4672	19.207	0.045
9057499_supercontig.aln	51	13779	24.312	0.054	input_shrunk0.01-439064.aln	50	8119	33.576	0.08	input_shrunk0.05-439064.aln	49	8194	34.229	0.073
905959_supercontig.aln	51	2486	38.602	0.121	input_shrunk0.01-4390800.aln	51	4629	21.102	0.066	input_shrunk0.05-4390800.aln	48	4574	20.197	0.063
911176_supercontig.aln	51	19337	18.546	0.041	input_shrunk0.01-440132.aln	51	3649	16.122	0.075	input_shrunk0.05-440132.aln	47	3588	15.093	0.053
91541_supercontig.aln	51	6484	17.54	0.03	input_shrunk0.01-441768.aln	51	2701	37.154	0.084	input_shrunk0.05-441768.aln	50	2687	37.07	0.074
916164_supercontig.aln	50	2569	18.281	0.053	input_shrunk0.01-4418155.aln	51	4938	32.381	0.04	input_shrunk0.05-4418155.aln	51	4938	32.381	0.04
918979_supercontig.aln	51	3051	18.828	0.036	input_shrunk0.01-4422366.aln	51	4818	26.163	0.05	input_shrunk0.05-4422366.aln	51	4818	26.163	0.05
922779_supercontig.aln	51	2875	13.019	0.028	input_shrunk0.01-44360.aln	51	6518	28.471	0.077	input_shrunk0.05-44360.aln	49	6345	26.479	0.065
924483_supercontig.aln	47	1375	33.659	0.033	input_shrunk0.01-443991.aln	51	7504	28.107	0.064	input_shrunk0.05-443991.aln	50	7445	27.544	0.063
92644_supercontig.aln	51	12099	31.529	0.05	input_shrunk0.01-4455717.aln	51	8208	17.508	0.05	input_shrunk0.05-4455717.aln	51	8208	17.508	0.05
92665_supercontig.aln	51	1790	23.291	0.059	input_shrunk0.01-446349.aln	49	2647	25.373	0.105	input_shrunk0.05-446349.aln	43	2664	25.816	0.07
935144_supercontig.aln	50	1382	30.987	0.149	input_shrunk0.01-4468336.aln	51	2741	25.194	0.065	input_shrunk0.05-4468336.aln	50	2523	18.813	0.071
937546_supercontig.aln	50	2036	34.905	0.094	input_shrunk0.01-4477102.aln	49	3741	24.132	0.076	input_shrunk0.05-4477102.aln	42	3729	23.223	0.046
940033_supercontig.aln	51	2531	18.722	0.098	input_shrunk0.01-4486010.aln	48	2923	24.312	0.056	input_shrunk0.05-4486010.aln	48	2923	24.312	0.056
940127_supercontig.aln	51	14014	20.387	0.038	input_shrunk0.01-4502315.aln	51	3503	24.723	0.053	input_shrunk0.05-4502315.aln	50	3427	23.112	0.052
940552_supercontig.aln	51	1746	27.76	0.052	input_shrunk0.01-450540.aln	50	4158	35.699	0.069	input_shrunk0.05-450540.aln	49	4159	35.584	0.063
942138_supercontig.aln	51	7566	14.685	0.027	input_shrunk0.01-4508208.aln	51	5915	23.786	0.045	input_shrunk0.05-4508208.aln	50	5906	23.693	0.042
942734_supercontig.aln	51	15025	19.162	0.033	input_shrunk0.01-453088.aln	51	4117	25.971	0.079	input_shrunk0.05-453088.aln	51	4117	25.971	0.079
943206_supercontig.aln	51	2449	15.788	0.063	input_shrunk0.01-453802.aln	51	2935	30.586	0.09	input_shrunk0.05-453802.aln	51	2935	30.586	0.09
944572_supercontig.aln	44	10801	31.599	0.045	input_shrunk0.01-4540471.aln	51	5639	38.178	0.063	input_shrunk0.05-4540471.aln	43	5319	34.884	0.063
949_supercontig.aln	51	1590	21.575	0.02	input_shrunk0.01-454653.aln	51	2693	24.393	0.097	input_shrunk0.05-454653.aln	51	2693	24.393	0.097
951492_supercontig.aln	51	10603	22.319	0.049	input_shrunk0.01-4548748.aln	48	2731	20.257	0.075	input_shrunk0.05-4548748.aln	38	2724	21.085	0.027
954568_supercontig.aln	51	2491	27.284	0.134	input_shrunk0.01-4554373.aln	51	3874	26.203	0.047	input_shrunk0.05-4554373.aln	51	3874	26.203	0.047
959855_supercontig.aln	51	6099	21.484	0.038	input_shrunk0.01-4554802.aln	50	3044	31.505	0.083	input_shrunk0.05-4554802.aln	48	2992	30.291	0.082
964301_supercontig.aln	51	5597	9.625	0.027	input_shrunk0.01-455675.aln	51	4797	24.587	0.077	input_shrunk0.05-455675.aln	50	4785	24.344	0.076
9650407_supercontig.aln	49	1485	26.669	0.139	input_shrunk0.01-456559.aln	51	3621	22.863	0.09	input_shrunk0.05-456559.aln	49	3607	22.616	0.084
967262_supercontig.aln	51	7040	44.237	0.135	input_shrunk0.01-457594.aln	51	8289	24.332	0.046	input_shrunk0.05-457594.aln	51	8289	24.332	0.046
973493_supercontig.aln	51	1561	28.446	0.072	input_shrunk0.01-4577478.aln	50	3189	25.7	0.051	input_shrunk0.05-4577478.aln	47	3198	25.231	0.045
97635_supercontig.aln	51	2334	17.089	0.031	input_shrunk0.01-4582797.aln	46	4742	30.24	0.082	input_shrunk0.05-4582797.aln	43	4697	29.267	0.07
977763_supercontig.aln	51	17176	15.155	0.031	input_shrunk0.01-4588026.aln	51	4987	30.886	0.073	input_shrunk0.05-4588026.aln	51	4987	30.886	0.073
9793577_supercontig.aln	51	1813	15.286	0.057	input_shrunk0.01-459246.aln	51	4480	27.297	0.061	input_shrunk0.05-459246.aln	51	4480	27.297	0.061
9809975_supercontig.aln	51	4225	46.048	0.08	input_shrunk0.01-4600843.aln	50	3231	18.354	0.055	input_shrunk0.05-4600843.aln	50	3231	18.354	0.055
98382_supercontig.aln	51	6115	42.265	0.067	input_shrunk0.01-460860.aln	51	3600	13.692	0.041	input_shrunk0.05-460860.aln	43	3531	11.285	0.031
997220_supercontig.aln	51	12205	21.43	0.042	input_shrunk0.01-4621827.aln	50	3746	26.383	0.041	input_shrunk0.05-4621827.aln	50	3746	26.383	0.041
999336_supercontig.aln	48	12141	41.563	0.088	input_shrunk0.01-46222.aln	51	3165	31.53	0.095	input_shrunk0.05-46222.aln	50	3160	31.522	0.094
9995086_supercontig.aln	51	5113	29.784	0.036	input_shrunk0.01-4630345.aln	50	2803	24.924	0.055	input_shrunk0.05-4630345.aln	50	2803	24.924	0.055
1000818_supercontig.aln	51	6656	32.199	0.055	input_shrunk0.01-4632749.aln	51	7719	31.779	0.101	input_shrunk0.05-4632749.aln	48	7507	29.913	0.097
1003320_supercontig.aln	51	3907	12.799	0.039	input_shrunk0.01-463440.aln	51	4371	32.332	0.08	input_shrunk0.05-463440.aln	51	4371	32.332	0.08
1005177_supercontig.aln	51	4779	21.811	0.052	input_shrunk0.01-4635785.aln	51	4279	34.297	0.162	input_shrunk0.05-4635785.aln	51	4279	34.297	0.162
1005202_supercontig.aln	48	2853	28.264	0.067	input_shrunk0.01-464679.aln	51	4686	18.01	0.05	input_shrunk0.05-464679.aln	50	4672	17.748	0.049
100563_supercontig.aln	49	3306	29.85	0.075	input_shrunk0.01-4662055.aln	51	8823	25.819	0.058	input_shrunk0.05-4662055.aln	51	8823	25.819	0.058
1006716_supercontig.aln	51	3684	18.692	0.049	input_shrunk0.01-4668312.aln	51	3343	30.43	0.094	input_shrunk0.05-4668312.aln	43	3271	29.08	0.058
1008692_supercontig.aln	50	8242	15.39	0.064	input_shrunk0.01-4670293.aln	42	3261	23.059	0.064	input_shrunk0.05-4670293.aln	41	3261	22.637	0.063
1009956_supercontig.aln	51	5867	20.348	0.058	input_shrunk0.01-469563.aln	50	5126	36.808	0.076	input_shrunk0.05-469563.aln	50	5126	36.808	0.076
1010450_supercontig.aln	51	3106	16.186	0.049	input_shrunk0.01-4707302.aln	51	5753	25.712	0.059	input_shrunk0.05-4707302.aln	50	5701	25.078	0.057
1011517_supercontig.aln	51	5281	36.339	0.05	input_shrunk0.01-4720407.aln	51	3415	35.438	0.089	input_shrunk0.05-4720407.aln	51	3415	35.438	0.089
1011838_supercontig.aln	51	6006	23.56	0.044	input_shrunk0.01-474976.aln	51	5926	32.993	0.073	input_shrunk0.05-474976.aln	50	5938	33.195	0.073
1012613_supercontig.aln	51	6361	18.377	0.056	input_shrunk0.01-47543.aln	51	6629	34.528	0.066	input_shrunk0.05-47543.aln	49	6690	35.026	0.062
1014461_supercontig.aln	51	3213	34.136	0.1	input_shrunk0.01-4757437.aln	51	6197	24.758	0.049	input_shrunk0.05-4757437.aln	51	6197	24.758	0.049
1024506_supercontig.aln	51	4350	19.605	0.077	input_shrunk0.01-477287.aln	51	3170	22.149	0.085	input_shrunk0.05-477287.aln	46	3044	17.516	0.062
1029687_supercontig.aln	51	7821	22.938	0.051	input_shrunk0.01-4786864.aln	51	4708	26.426	0.057	input_shrunk0.05-4786864.aln	50	4708	26.36	0.057
10304677_supercontig.aln	51	2946	27.691	0.059	input_shrunk0.01-479120.aln	51	2898	22.325	0.083	input_shrunk0.05-479120.aln	42	2832	19.577	0.053
1030971_supercontig.aln	51	2962	31.476	0.118	input_shrunk0.01-4794253.aln	51	4261	23.165	0.073	input_shrunk0.05-4794253.aln	51	4261	23.165	0.073
1033132_supercontig.aln	51	4861	38.268	0.144	input_shrunk0.01-47944.aln	49	3742	17.219	0.076	input_shrunk0.05-47944.aln	47	3641	14.996	0.062
1039139_supercontig.aln	51	3375	28.07	0.064	input_shrunk0.01-479542.aln	51	4244	27.046	0.043	input_shrunk0.05-479542.aln	51	4244	27.046	0.043
104214_supercontig.aln	51	5041	21.613	0.073	input_shrunk0.01-4798.aln	51	4834	23.369	0.072	input_shrunk0.05-4798.aln	51	4834	23.369	0.072
10434727_supercontig.aln	50	3904	29.318	0.061	input_shrunk0.01-48082.aln	51	5579	24.447	0.052	input_shrunk0.05-48082.aln	50	5542	23.972	0.051
1050035_supercontig.aln	51	3266	23.744	0.081	input_shrunk0.01-481250.aln	51	7398	18.676	0.059	input_shrunk0.05-481250.aln	49	7418	18.888	0.056
105282_supercontig.aln	51	6950	23.386	0.046	input_shrunk0.01-481868.aln	47	2798	38.249	0.068	input_shrunk0.05-481868.aln	44	2739	36.092	0.065
1052996_supercontig.aln	51	6318	21.78	0.056	input_shrunk0.01-484345.aln	51	4504	32.54	0.069	input_shrunk0.05-484345.aln	48	4481	31.897	0.061
105592_supercontig.aln	51	3645	26.549	0.108	input_shrunk0.01-4847182.aln	51	6600	16.903	0.063	input_shrunk0.05-4847182.aln	51	6600	16.903	0.063
1057726_supercontig.aln	51	2773	32.107	0.044	input_shrunk0.01-485156.aln	51	4240	33.275	0.064	input_shrunk0.05-485156.aln	49	4264	33.662	0.062
105795_supercontig.aln	51	8629	29.298	0.04	input_shrunk0.01-485859.aln	51	5358	31.658	0.068	input_shrunk0.05-485859.aln	46	5107	28.398	0.054
1058069_supercontig.aln	50	2978	34.148	0.13	input_shrunk0.01-485899.aln	51	3604	35.134	0.087	input_shrunk0.05-485899.aln	51	3604	35.134	0.087
1059302_supercontig.aln	51	5599	18.979	0.067	input_shrunk0.01-48609.aln	51	4136	26.008	0.065	input_shrunk0.05-48609.aln	51	4136	26.008	0.065
1066474_supercontig.aln	51	7036	19.465	0.059	input_shrunk0.01-493010.aln	51	2915	33.947	0.094	input_shrunk0.05-493010.aln	50	2915	33.813	0.092
106648_supercontig.aln	51	3485	13.476	0.081	input_shrunk0.01-494402.aln	51	4508	25.686	0.07	input_shrunk0.05-494402.aln	51	4508	25.686	0.07
1071998_supercontig.aln	50	3125	18.671	0.072	input_shrunk0.01-4946495.aln	51	4575	25.941	0.047	input_shrunk0.05-4946495.aln	51	4575	25.941	0.047
1072077_supercontig.aln	51	3639	38.33	0.104	input_shrunk0.01-494991.aln	51	7140	21.09	0.039	input_shrunk0.05-494991.aln	49	7153	21.21	0.038
107216_supercontig.aln	50	3748	39.621	0.078	input_shrunk0.01-497684.aln	51	3055	16.328	0.059	input_shrunk0.05-497684.aln	50	3055	16.337	0.059
107435_supercontig.aln	50	4222	24.587	0.054	input_shrunk0.01-497892.aln	51	3576	17.364	0.053	input_shrunk0.05-497892.aln	50	3575	17.172	0.053
1077794_supercontig.aln	51	4152	33.163	0.096	input_shrunk0.01-499367.aln	51	3677	18.964	0.042	input_shrunk0.05-499367.aln	50	3677	19.042	0.042
1080750_supercontig.aln	51	8439	15.489	0.043	input_shrunk0.01-4997533.aln	50	5938	28.79	0.066	input_shrunk0.05-4997533.aln	48	5756	25.052	0.066
1082149_supercontig.aln	51	8431	32.978	0.04	input_shrunk0.01-50496.aln	50	4085	21.183	0.041	input_shrunk0.05-50496.aln	50	4085	21.183	0.041
1083587_supercontig.aln	51	3706	32.457	0.074	input_shrunk0.01-505182.aln	51	2829	14.723	0.116	input_shrunk0.05-505182.aln	47	2852	15.411	0.119
1084178_supercontig.aln	51	6604	30.702	0.057	input_shrunk0.01-506020.aln	51	3369	26.794	0.093	input_shrunk0.05-506020.aln	51	3369	26.794	0.093
1085144_supercontig.aln	51	3881	19.564	0.055	input_shrunk0.01-50732.aln	51	4695	29.953	0.039	input_shrunk0.05-50732.aln	50	4691	29.76	0.038
10852_supercontig.aln	51	3790	17.599	0.046	input_shrunk0.01-507338.aln	51	2715	19.361	0.051	input_shrunk0.05-507338.aln	51	2715	19.361	0.051
1086717_supercontig.aln	51	3756	30.514	0.054	input_shrunk0.01-507343.aln	50	3557	24.165	0.07	input_shrunk0.05-507343.aln	50	3557	24.165	0.07
1087295_supercontig.aln	51	9494	22.614	0.05	input_shrunk0.01-508182.aln	49	3882	19.615	0.057	input_shrunk0.05-508182.aln	42	3855	18.244	0.033
10931_supercontig.aln	51	3272	13.313	0.05	input_shrunk0.01-509031.aln	51	6005	19.63	0.055	input_shrunk0.05-509031.aln	50	6001	19.618	0.055
1098231_supercontig.aln	51	9114	39.027	0.063	input_shrunk0.01-5090623.aln	51	4776	28.412	0.079	input_shrunk0.05-5090623.aln	42	4585	25.005	0.059
1099737_supercontig.aln	51	4247	24.608	0.09	input_shrunk0.01-5102670.aln	50	3658	36.594	0.105	input_shrunk0.05-5102670.aln	44	3478	33.795	0.068
1103767_supercontig.aln	51	4238	28.033	0.071	input_shrunk0.01-5110644.aln	51	4355	19.137	0.048	input_shrunk0.05-5110644.aln	51	4355	19.137	0.048
110571_supercontig.aln	51	5575	22.568	0.057	input_shrunk0.01-511152.aln	51	3537	32.966	0.044	input_shrunk0.05-511152.aln	47	3242	26.106	0.043
1106330_supercontig.aln	51	3114	17.611	0.067	input_shrunk0.01-5113465.aln	51	4269	29.554	0.041	input_shrunk0.05-5113465.aln	49	4235	28.478	0.044
111143_supercontig.aln	51	6895	22.404	0.047	input_shrunk0.01-511379.aln	49	5129	22.231	0.071	input_shrunk0.05-511379.aln	49	5129	22.231	0.071
1113491_supercontig.aln	51	5851	25.686	0.062	input_shrunk0.01-511605.aln	51	2804	21.655	0.071	input_shrunk0.05-511605.aln	50	2769	20.726	0.069
1116741_supercontig.aln	51	5833	33.842	0.069	input_shrunk0.01-5129649.aln	51	2931	31.896	0.075	input_shrunk0.05-5129649.aln	48	2904	30.416	0.075
1121646_supercontig.aln	51	6536	28.409	0.062	input_shrunk0.01-5175591.aln	50	5628	23.501	0.056	input_shrunk0.05-5175591.aln	46	5616	23.127	0.047
112645_supercontig.aln	51	3348	30.914	0.068	input_shrunk0.01-518551.aln	51	5676	28.967	0.054	input_shrunk0.05-518551.aln	48	5673	27.971	0.048
1131111_supercontig.aln	51	8394	16.215	0.053	input_shrunk0.01-52124.aln	51	5479	19.898	0.056	input_shrunk0.05-52124.aln	51	5479	19.898	0.056
11316_supercontig.aln	51	7702	19.604	0.042	input_shrunk0.01-522303.aln	51	4621	25.818	0.058	input_shrunk0.05-522303.aln	49	4608	25.67	0.055
1132687_supercontig.aln	51	5543	24.522	0.067	input_shrunk0.01-5234389.aln	51	4008	36.577	0.09	input_shrunk0.05-5234389.aln	50	3995	35.947	0.09
1135147_supercontig.aln	51	4362	35.007	0.07	input_shrunk0.01-5241469.aln	51	3379	38.587	0.115	input_shrunk0.05-5241469.aln	47	3351	37.06	0.111
1135848_supercontig.aln	51	5520	26.83	0.176	input_shrunk0.01-526342.aln	49	2821	20.56	0.061	input_shrunk0.05-526342.aln	45	2832	20.416	0.06
114028_supercontig.aln	51	2802	20.531	0.052	input_shrunk0.01-526926.aln	51	5410	21.694	0.053	input_shrunk0.05-526926.aln	51	5410	21.694	0.053
1141662_supercontig.aln	51	8218	23.209	0.047	input_shrunk0.01-528197.aln	51	3433	28.917	0.057	input_shrunk0.05-528197.aln	45	3010	19.296	0.052
1142087_supercontig.aln	51	4493	30.7	0.08	input_shrunk0.01-528491.aln	51	4534	22.334	0.067	input_shrunk0.05-528491.aln	50	4534	21.814	0.064
1143164_supercontig.aln	51	5132	22.998	0.077	input_shrunk0.01-528554.aln	51	6003	32.783	0.079	input_shrunk0.05-528554.aln	51	6003	32.783	0.079
1144783_supercontig.aln	51	4113	11.943	0.047	input_shrunk0.01-5288923.aln	50	4622	25.667	0.096	input_shrunk0.05-5288923.aln	43	4589	23.845	0.081
1146234_supercontig.aln	51	9263	21.957	0.042	input_shrunk0.01-5289585.aln	51	3620	27.177	0.131	input_shrunk0.05-5289585.aln	50	3624	26.602	0.125
1147127_supercontig.aln	51	6041	39.399	0.13	input_shrunk0.01-531044.aln	51	4836	26.34	0.045	input_shrunk0.05-531044.aln	51	4836	26.34	0.045
114721_supercontig.aln	51	3608	32.684	0.197	input_shrunk0.01-532717.aln	51	6400	19.69	0.045	input_shrunk0.05-532717.aln	51	6400	19.69	0.045
1149499_supercontig.aln	51	2804	30.632	0.11	input_shrunk0.01-5328482.aln	48	2983	30.197	0.073	input_shrunk0.05-5328482.aln	41	2840	24.823	0.054
1152475_supercontig.aln	51	6146	36.345	0.121	input_shrunk0.01-5331017.aln	51	4173	28.552	0.066	input_shrunk0.05-5331017.aln	49	4127	27.883	0.069
1155365_supercontig.aln	51	4732	24.352	0.064	input_shrunk0.01-533207.aln	51	4806	38.746	0.127	input_shrunk0.05-533207.aln	47	4296	30.496	0.118
1158570_supercontig.aln	51	6657	26.294	0.061	input_shrunk0.01-53331.aln	51	3408	24.048	0.04	input_shrunk0.05-53331.aln	45	3121	17.867	0.033
1158834_supercontig.aln	51	3918	25.013	0.058	input_shrunk0.01-5333940.aln	51	8391	18.649	0.04	input_shrunk0.05-5333940.aln	46	8352	18.392	0.031
115886_supercontig.aln	51	3274	22.057	0.067	input_shrunk0.01-535582.aln	42	7324	25.362	0.068	input_shrunk0.05-535582.aln	42	7324	25.362	0.068
1159619_supercontig.aln	51	3587	34.921	0.068	input_shrunk0.01-535746.aln	51	7348	39.48	0.117	input_shrunk0.05-535746.aln	47	7279	38.682	0.098
1160495_supercontig.aln	51	4943	33.519	0.12	input_shrunk0.01-5363921.aln	50	4733	25.453	0.074	input_shrunk0.05-5363921.aln	49	4718	25.338	0.068
1168822_supercontig.aln	51	8621	30.361	0.064	input_shrunk0.01-537324.aln	51	8848	20.605	0.045	input_shrunk0.05-537324.aln	50	8839	20.468	0.043
116983_supercontig.aln	50	3519	40.58	0.107	input_shrunk0.01-539096.aln	50	2992	29.666	0.079	input_shrunk0.05-539096.aln	49	2981	29.249	0.078
1171125_supercontig.aln	51	4484	24.699	0.087	input_shrunk0.01-539869.aln	50	4390	30.023	0.046	input_shrunk0.05-539869.aln	50	4390	30.023	0.046
117554_supercontig.aln	51	7280	41.259	0.101	input_shrunk0.01-5415394.aln	51	4554	36.892	0.1	input_shrunk0.05-5415394.aln	50	4556	36.889	0.099
1176028_supercontig.aln	51	3796	22.841	0.053	input_shrunk0.01-542893.aln	51	6349	22.824	0.046	input_shrunk0.05-542893.aln	51	6349	22.824	0.046
1178033_supercontig.aln	51	4049	36.188	0.115	input_shrunk0.01-543165.aln	51	7281	19.609	0.047	input_shrunk0.05-543165.aln	49	7264	19.496	0.047
118009_supercontig.aln	50	3715	41.476	0.104	input_shrunk0.01-54444.aln	50	4533	35.446	0.086	input_shrunk0.05-54444.aln	49	4563	35.968	0.083
118228_supercontig.aln	49	3301	28.539	0.061	input_shrunk0.01-5448133.aln	51	4641	28.421	0.049	input_shrunk0.05-5448133.aln	47	4622	27.838	0.038
1182385_supercontig.aln	51	5178	14.18	0.125	input_shrunk0.01-546512.aln	51	7970	28.373	0.051	input_shrunk0.05-546512.aln	51	7970	28.373	0.051
1184285_supercontig.aln	51	4351	26.517	0.06	input_shrunk0.01-548981.aln	51	2920	25.046	0.046	input_shrunk0.05-548981.aln	47	2857	23.342	0.044
1184851_supercontig.aln	51	3451	22.937	0.052	input_shrunk0.01-550745.aln	50	3833	35.163	0.077	input_shrunk0.05-550745.aln	50	3833	35.163	0.077
1186763_supercontig.aln	51	2871	23.011	0.05	input_shrunk0.01-552353.aln	45	3956	27.006	0.048	input_shrunk0.05-552353.aln	44	3771	23.562	0.039
1188625_supercontig.aln	51	5132	22.543	0.055	input_shrunk0.01-555877.aln	51	2970	21.345	0.105	input_shrunk0.05-555877.aln	51	2970	21.345	0.105
1189760_supercontig.aln	51	8365	29.545	0.044	input_shrunk0.01-5564349.aln	51	2914	38.321	0.138	input_shrunk0.05-5564349.aln	51	2914	38.321	0.138
1192120_supercontig.aln	51	3181	19.344	0.179	input_shrunk0.01-5567570.aln	51	4255	18.989	0.054	input_shrunk0.05-5567570.aln	49	4254	18.967	0.052
119470_supercontig.aln	51	3432	20.235	0.058	input_shrunk0.01-558742.aln	50	3376	30.126	0.052	input_shrunk0.05-558742.aln	48	3324	28.834	0.041
119550_supercontig.aln	51	4460	27.24	0.08	input_shrunk0.01-55944.aln	51	3685	31.74	0.055	input_shrunk0.05-55944.aln	50	3621	30.625	0.055
1195622_supercontig.aln	51	4264	15.744	0.044	input_shrunk0.01-561024.aln	51	8253	41.907	0.056	input_shrunk0.05-561024.aln	51	8253	41.907	0.056
1201250_supercontig.aln	51	4847	30.375	0.06	input_shrunk0.01-56237.aln	51	7037	35.982	0.076	input_shrunk0.05-56237.aln	50	7031	35.292	0.075
120317_supercontig.aln	51	6683	19.719	0.04	input_shrunk0.01-56290.aln	51	3630	21.858	0.04	input_shrunk0.05-56290.aln	50	3648	22.282	0.038
120683_supercontig.aln	51	3924	21.074	0.082	input_shrunk0.01-563436.aln	50	3512	28.855	0.074	input_shrunk0.05-563436.aln	49	3523	29.07	0.068
121030_supercontig.aln	51	7434	24.367	0.051	input_shrunk0.01-563737.aln	51	3349	28.182	0.047	input_shrunk0.05-563737.aln	51	3349	28.182	0.047
1213170_supercontig.aln	51	7191	20.232	0.047	input_shrunk0.01-564285.aln	51	2814	19.425	0.05	input_shrunk0.05-564285.aln	51	2814	19.425	0.05
1214587_supercontig.aln	51	2958	19.112	0.049	input_shrunk0.01-5678524.aln	48	3009	28.78	0.084	input_shrunk0.05-5678524.aln	43	2968	27.13	0.061
1218697_supercontig.aln	51	2910	18.265	0.039	input_shrunk0.01-569708.aln	44	4246	21.557	0.048	input_shrunk0.05-569708.aln	41	4214	19.386	0.039
121905_supercontig.aln	51	3563	30.141	0.213	input_shrunk0.01-5697853.aln	51	3477	19.513	0.113	input_shrunk0.05-5697853.aln	51	3477	19.513	0.113
1219556_supercontig.aln	51	4052	25.291	0.141	input_shrunk0.01-569864.aln	43	5838	26.442	0.027	input_shrunk0.05-569864.aln	40	5810	25.053	0.024
1220076_supercontig.aln	51	3111	27.103	0.072	input_shrunk0.01-571239.aln	51	7107	30.567	0.052	input_shrunk0.05-571239.aln	50	6916	28.569	0.051
1220419_supercontig.aln	51	6133	25.065	0.073	input_shrunk0.01-571404.aln	51	6040	24.403	0.046	input_shrunk0.05-571404.aln	50	5981	23.657	0.046
122225_supercontig.aln	51	4279	14.685	0.072	input_shrunk0.01-575084.aln	51	5235	17.729	0.047	input_shrunk0.05-575084.aln	50	5228	17.709	0.047
1223065_supercontig.aln	49	3109	26.582	0.047	input_shrunk0.01-5769939.aln	51	3845	36.291	0.102	input_shrunk0.05-5769939.aln	51	3845	36.291	0.102
1225260_supercontig.aln	50	9165	40.33	0.064	input_shrunk0.01-579277.aln	51	4327	18.849	0.048	input_shrunk0.05-579277.aln	51	4327	18.849	0.048
1225955_supercontig.aln	51	3463	11.42	0.055	input_shrunk0.01-579385.aln	49	2959	26.959	0.042	input_shrunk0.05-579385.aln	41	2864	23.448	0.032
1229629_supercontig.aln	51	3329	24.238	0.067	input_shrunk0.01-580547.aln	51	5044	24.694	0.046	input_shrunk0.05-580547.aln	47	5044	24.908	0.045
1232474_supercontig.aln	51	3246	29.963	0.063	input_shrunk0.01-5809096.aln	51	4519	14.495	0.046	input_shrunk0.05-5809096.aln	51	4519	14.495	0.046
1233187_supercontig.aln	51	4162	28.433	0.07	input_shrunk0.01-58547.aln	51	6715	39.445	0.098	input_shrunk0.05-58547.aln	47	6555	37.52	0.083
1233977_supercontig.aln	51	9112	25.921	0.117	input_shrunk0.01-585486.aln	51	3480	30.693	0.052	input_shrunk0.05-585486.aln	51	3480	30.693	0.052
1237373_supercontig.aln	51	3652	33.26	0.077	input_shrunk0.01-586278.aln	51	3887	22.92	0.072	input_shrunk0.05-586278.aln	50	3857	22.387	0.076
1243339_supercontig.aln	51	4527	34.59	0.042	input_shrunk0.01-591042.aln	51	3092	35.608	0.158	input_shrunk0.05-591042.aln	48	2869	31.058	0.106
1245008_supercontig.aln	51	3494	28.934	0.064	input_shrunk0.01-591962.aln	50	6482	21.091	0.048	input_shrunk0.05-591962.aln	48	6421	19.484	0.047
1245684_supercontig.aln	50	4448	28.43	0.086	input_shrunk0.01-592055.aln	51	8379	28.228	0.092	input_shrunk0.05-592055.aln	49	8341	27.845	0.083
125183_supercontig.aln	51	6256	19.933	0.045	input_shrunk0.01-59330.aln	51	8226	22.063	0.04	input_shrunk0.05-59330.aln	50	8233	22.253	0.04
1257143_supercontig.aln	51	3218	26.952	0.064	input_shrunk0.01-5939151.aln	51	4887	20.313	0.067	input_shrunk0.05-5939151.aln	49	4876	20.358	0.047
1260814_supercontig.aln	51	3541	25.371	0.063	input_shrunk0.01-593920.aln	51	5869	27.37	0.059	input_shrunk0.05-593920.aln	50	5897	27.528	0.058
1263477_supercontig.aln	51	4960	29.296	0.068	input_shrunk0.01-595436.aln	51	3405	21.479	0.084	input_shrunk0.05-595436.aln	47	3364	20.222	0.062
1265902_supercontig.aln	51	6088	36.286	0.051	input_shrunk0.01-595984.aln	50	5491	26.044	0.068	input_shrunk0.05-595984.aln	44	5227	22.57	0.067
126631_supercontig.aln	51	3266	17.427	0.05	input_shrunk0.01-596743.aln	51	8849	19.593	0.056	input_shrunk0.05-596743.aln	51	8849	19.593	0.056
1286613_supercontig.aln	51	5197	33.764	0.123	input_shrunk0.01-596877.aln	51	8568	15.329	0.043	input_shrunk0.05-596877.aln	50	8564	15.342	0.043
1287605_supercontig.aln	51	3770	24.482	0.048	input_shrunk0.01-600512.aln	51	4880	25.166	0.076	input_shrunk0.05-600512.aln	51	4880	25.166	0.076
1289876_supercontig.aln	51	5941	25.865	0.057	input_shrunk0.01-606619.aln	51	4320	20.817	0.053	input_shrunk0.05-606619.aln	51	4320	20.817	0.053
1292906_supercontig.aln	51	3361	23.824	0.045	input_shrunk0.01-607002.aln	51	4319	31.087	0.065	input_shrunk0.05-607002.aln	46	4275	30.692	0.057
1294178_supercontig.aln	51	3747	15.199	0.078	input_shrunk0.01-607470.aln	51	5568	31.685	0.079	input_shrunk0.05-607470.aln	48	5538	31.417	0.079
1296613_supercontig.aln	51	3770	28.896	0.054	input_shrunk0.01-608999.aln	51	3268	20.921	0.076	input_shrunk0.05-608999.aln	51	3268	20.921	0.076
1296816_supercontig.aln	51	2951	28.094	0.223	input_shrunk0.01-610460.aln	50	7940	30.854	0.106	input_shrunk0.05-610460.aln	42	6570	16.941	0.054
1296976_supercontig.aln	51	6753	30.238	0.049	input_shrunk0.01-611104.aln	51	3435	14.981	0.059	input_shrunk0.05-611104.aln	50	3435	15.028	0.058
1301437_supercontig.aln	51	6515	22.395	0.048	input_shrunk0.01-612044.aln	51	6916	33.683	0.068	input_shrunk0.05-612044.aln	51	6916	33.683	0.068
1302392_supercontig.aln	51	3337	14.92	0.078	input_shrunk0.01-612477.aln	51	6351	26.951	0.053	input_shrunk0.05-612477.aln	51	6351	26.951	0.053
1312051_supercontig.aln	51	3542	19.672	0.064	input_shrunk0.01-613917.aln	51	7267	21.967	0.074	input_shrunk0.05-613917.aln	49	7214	21.557	0.061
1313882_supercontig.aln	51	6481	27.481	0.05	input_shrunk0.01-61526.aln	51	6677	26.802	0.07	input_shrunk0.05-61526.aln	49	6681	27.022	0.067
1317617_supercontig.aln	51	5294	17.582	0.045	input_shrunk0.01-617659.aln	51	3403	21.16	0.104	input_shrunk0.05-617659.aln	48	3404	21.145	0.096
1321679_supercontig.aln	51	4176	38.695	0.188	input_shrunk0.01-618260.aln	51	5145	27.898	0.092	input_shrunk0.05-618260.aln	51	5145	27.898	0.092
132344_supercontig.aln	51	5767	41.215	0.054	input_shrunk0.01-618574.aln	51	3606	33.766	0.116	input_shrunk0.05-618574.aln	47	3602	34.012	0.096
1324739_supercontig.aln	51	3409	24.197	0.048	input_shrunk0.01-619783.aln	51	5094	41.736	0.047	input_shrunk0.05-619783.aln	48	4673	36.377	0.041
1325725_supercontig.aln	51	4078	23.251	0.058	input_shrunk0.01-6197997.aln	51	5950	29.426	0.07	input_shrunk0.05-6197997.aln	51	5950	29.426	0.07
1334199_supercontig.aln	51	6290	32.488	0.044	input_shrunk0.01-6220619.aln	50	3315	23.329	0.072	input_shrunk0.05-6220619.aln	48	3307	22.582	0.071
1348876_supercontig.aln	51	3441	22.003	0.051	input_shrunk0.01-6252824.aln	51	6119	12.426	0.054	input_shrunk0.05-6252824.aln	51	6119	12.426	0.054
1349565_supercontig.aln	51	3837	26.706	0.081	input_shrunk0.01-625573.aln	51	4327	33.941	0.112	input_shrunk0.05-625573.aln	50	4309	32.978	0.114
1351372_supercontig.aln	51	4522	16.5	0.048	input_shrunk0.01-629551.aln	50	3679	22.962	0.052	input_shrunk0.05-629551.aln	50	3679	22.962	0.052
135176_supercontig.aln	51	9547	33.98	0.072	input_shrunk0.01-629591.aln	50	3706	25.424	0.082	input_shrunk0.05-629591.aln	50	3706	25.424	0.082
1354652_supercontig.aln	51	2989	24.166	0.118	input_shrunk0.01-629979.aln	51	6073	32.051	0.066	input_shrunk0.05-629979.aln	50	6068	31.737	0.061
1355927_supercontig.aln	51	4184	24.149	0.09	input_shrunk0.01-6309433.aln	51	7746	31.865	0.069	input_shrunk0.05-6309433.aln	41	7002	21.278	0.054
1359106_supercontig.aln	51	3226	24.96	0.069	input_shrunk0.01-63163.aln	51	6198	24.153	0.066	input_shrunk0.05-63163.aln	51	6198	24.153	0.066
1361367_supercontig.aln	51	6293	22.507	0.044	input_shrunk0.01-631950.aln	51	4574	26.699	0.056	input_shrunk0.05-631950.aln	50	4514	25.821	0.054
1362865_supercontig.aln	51	4287	13.457	0.043	input_shrunk0.01-632605.aln	51	3426	27.478	0.062	input_shrunk0.05-632605.aln	51	3426	27.478	0.062
136356_supercontig.aln	51	4936	21.863	0.075	input_shrunk0.01-63424.aln	51	5049	26.02	0.04	input_shrunk0.05-63424.aln	50	4985	25.236	0.039
1371384_supercontig.aln	50	3239	26.908	0.045	input_shrunk0.01-6359590.aln	49	5056	32.029	0.064	input_shrunk0.05-6359590.aln	43	4572	24.961	0.042
137378_supercontig.aln	51	4124	21.974	0.045	input_shrunk0.01-642503.aln	51	4299	32.888	0.094	input_shrunk0.05-642503.aln	50	4294	33.08	0.082
1379467_supercontig.aln	51	5513	28.411	0.082	input_shrunk0.01-643289.aln	51	4081	21.938	0.078	input_shrunk0.05-643289.aln	51	4081	21.938	0.078
1379471_supercontig.aln	51	4539	37.045	0.087	input_shrunk0.01-6438386.aln	49	3200	27.314	0.061	input_shrunk0.05-6438386.aln	48	3200	26.611	0.061
1380039_supercontig.aln	51	3267	28.101	0.109	input_shrunk0.01-64389.aln	51	8774	23.556	0.046	input_shrunk0.05-64389.aln	51	8774	23.556	0.046
1382434_supercontig.aln	50	5193	26.272	0.052	input_shrunk0.01-644289.aln	51	3815	22.919	0.052	input_shrunk0.05-644289.aln	50	3802	22.67	0.054
1387351_supercontig.aln	51	3440	23.311	0.077	input_shrunk0.01-6455220.aln	50	3380	15.964	0.052	input_shrunk0.05-6455220.aln	50	3380	15.964	0.052
1389832_supercontig.aln	51	4976	28.52	0.051	input_shrunk0.01-647068.aln	51	3745	33.065	0.058	input_shrunk0.05-647068.aln	49	3713	33.056	0.05
1393589_supercontig.aln	51	3860	22.523	0.126	input_shrunk0.01-647478.aln	51	3394	20.922	0.048	input_shrunk0.05-647478.aln	51	3394	20.922	0.048
139393_supercontig.aln	51	3120	27.043	0.082	input_shrunk0.01-6487352.aln	51	5263	29.216	0.076	input_shrunk0.05-6487352.aln	49	5243	28.916	0.076
139433_supercontig.aln	51	4473	20.043	0.06	input_shrunk0.01-650887.aln	51	4201	21.934	0.05	input_shrunk0.05-650887.aln	48	4181	21.102	0.049
1396623_supercontig.aln	49	2767	32.346	0.078	input_shrunk0.01-65137.aln	51	3687	31.386	0.086	input_shrunk0.05-65137.aln	49	3684	31.433	0.083
1396816_supercontig.aln	51	3656	36.768	0.101	input_shrunk0.01-6514561.aln	49	2904	24.058	0.063	input_shrunk0.05-6514561.aln	41	2840	23.001	0.056
1402748_supercontig.aln	51	4138	15.85	0.054	input_shrunk0.01-656202.aln	49	3502	26.694	0.08	input_shrunk0.05-656202.aln	45	3503	27.114	0.078
1411310_supercontig.aln	51	7010	32.352	0.081	input_shrunk0.01-657913.aln	50	2719	29.306	0.07	input_shrunk0.05-657913.aln	41	2420	20.206	0.057
1414896_supercontig.aln	51	3343	25.68	0.051	input_shrunk0.01-659029.aln	51	5274	19.561	0.053	input_shrunk0.05-659029.aln	50	5231	18.98	0.052
1417953_supercontig.aln	51	3126	22.385	0.068	input_shrunk0.01-659753.aln	51	5396	27.354	0.073	input_shrunk0.05-659753.aln	46	5167	24.109	0.052
1421217_supercontig.aln	51	2957	19.695	0.057	input_shrunk0.01-6615640.aln	51	3787	35.903	0.085	input_shrunk0.05-6615640.aln	50	3764	35.121	0.085
1428179_supercontig.aln	51	6550	25.567	0.049	input_shrunk0.01-6625921.aln	51	3116	21.82	0.073	input_shrunk0.05-6625921.aln	49	3116	21.641	0.069
1430246_supercontig.aln	51	5097	27.303	0.063	input_shrunk0.01-665681.aln	51	6242	23.629	0.054	input_shrunk0.05-665681.aln	51	6242	23.629	0.054
1432990_supercontig.aln	51	4518	22.822	0.042	input_shrunk0.01-666430.aln	51	3295	19.137	0.041	input_shrunk0.05-666430.aln	51	3295	19.137	0.041
143308_supercontig.aln	51	6840	31.186	0.061	input_shrunk0.01-666782.aln	51	4616	28.475	0.164	input_shrunk0.05-666782.aln	51	4616	28.475	0.164
1439794_supercontig.aln	51	8042	26.647	0.06	input_shrunk0.01-6680044.aln	50	2962	17.375	0.047	input_shrunk0.05-6680044.aln	50	2962	17.375	0.047
1441733_supercontig.aln	51	4159	30.049	0.062	input_shrunk0.01-6691549.aln	51	4714	33.27	0.059	input_shrunk0.05-6691549.aln	51	4714	33.27	0.059
1446331_supercontig.aln	50	2836	38.012	0.092	input_shrunk0.01-67036.aln	51	4329	26.493	0.067	input_shrunk0.05-67036.aln	51	4329	26.493	0.067
1446792_supercontig.aln	51	3256	19.342	0.062	input_shrunk0.01-6705014.aln	51	8622	36.435	0.135	input_shrunk0.05-6705014.aln	49	8432	35.066	0.13
1450996_supercontig.aln	51	3963	23.385	0.05	input_shrunk0.01-671058.aln	51	3320	19.806	0.103	input_shrunk0.05-671058.aln	45	3352	20.809	0.068
1454088_supercontig.aln	51	4651	20.072	0.06	input_shrunk0.01-671532.aln	51	4512	19.943	0.07	input_shrunk0.05-671532.aln	51	4512	19.943	0.07
1457518_supercontig.aln	51	3354	24.053	0.051	input_shrunk0.01-671757.aln	51	9266	14.54	0.051	input_shrunk0.05-671757.aln	51	9266	14.54	0.051
1459610_supercontig.aln	50	4881	30.528	0.048	input_shrunk0.01-6729808.aln	51	3379	22.669	0.063	input_shrunk0.05-6729808.aln	51	3379	22.669	0.063
1461269_supercontig.aln	51	3721	32.432	0.094	input_shrunk0.01-673120.aln	50	7139	41.268	0.038	input_shrunk0.05-673120.aln	48	5877	28.685	0.037
1461436_supercontig.aln	51	3090	30.569	0.043	input_shrunk0.01-673209.aln	50	3405	35.413	0.115	input_shrunk0.05-673209.aln	49	3401	35.074	0.113
1464704_supercontig.aln	50	4526	30.666	0.084	input_shrunk0.01-67490.aln	50	2701	21.51	0.044	input_shrunk0.05-67490.aln	50	2701	21.51	0.044
1466241_supercontig.aln	51	6897	29.138	0.075	input_shrunk0.01-6751572.aln	51	3835	36.271	0.045	input_shrunk0.05-6751572.aln	49	3797	35.373	0.044
1466397_supercontig.aln	51	4295	18.697	0.042	input_shrunk0.01-680864.aln	51	4240	34.512	0.058	input_shrunk0.05-680864.aln	49	4246	33.981	0.058
1469044_supercontig.aln	51	4972	13.107	0.044	input_shrunk0.01-683849.aln	51	4249	30.283	0.07	input_shrunk0.05-683849.aln	49	4166	28.558	0.074
1470160_supercontig.aln	51	2833	25.22	0.081	input_shrunk0.01-685622.aln	49	4712	24.291	0.054	input_shrunk0.05-685622.aln	48	4667	23.374	0.052
1471215_supercontig.aln	51	3740	30.066	0.068	input_shrunk0.01-68720.aln	51	6360	28.54	0.068	input_shrunk0.05-68720.aln	51	6360	28.54	0.068
147493_supercontig.aln	51	7284	19.651	0.042	input_shrunk0.01-6881960.aln	51	3693	19.547	0.051	input_shrunk0.05-6881960.aln	50	3693	19.448	0.051
1479025_supercontig.aln	51	3069	23.202	0.053	input_shrunk0.01-691369.aln	51	9365	29.263	0.05	input_shrunk0.05-691369.aln	45	9167	26.744	0.038
148186_supercontig.aln	51	3155	29.71	0.1	input_shrunk0.01-692823.aln	49	3866	23.119	0.059	input_shrunk0.05-692823.aln	43	3873	23.402	0.05
1485801_supercontig.aln	51	2774	28.735	0.064	input_shrunk0.01-6948680.aln	51	5766	29.799	0.115	input_shrunk0.05-6948680.aln	49	5649	28.492	0.107
148748_supercontig.aln	51	3844	27.711	0.073	input_shrunk0.01-6962851.aln	51	6059	29.444	0.13	input_shrunk0.05-6962851.aln	51	6059	29.444	0.13
1488501_supercontig.aln	51	7114	20.292	0.046	input_shrunk0.01-701379.aln	51	2743	28.439	0.057	input_shrunk0.05-701379.aln	48	2716	27.725	0.057
148961_supercontig.aln	50	4438	26.409	0.066	input_shrunk0.01-7019049.aln	51	5645	25.75	0.049	input_shrunk0.05-7019049.aln	49	5612	24.757	0.041
1493573_supercontig.aln	51	8977	31.098	0.039	input_shrunk0.01-702719.aln	51	3247	14.689	0.048	input_shrunk0.05-702719.aln	49	3245	14.752	0.047
149845_supercontig.aln	50	6404	35.703	0.105	input_shrunk0.01-703014.aln	51	3497	21.834	0.101	input_shrunk0.05-703014.aln	51	3497	21.834	0.101
1503752_supercontig.aln	51	3328	17.213	0.07	input_shrunk0.01-704471.aln	48	3404	21.109	0.041	input_shrunk0.05-704471.aln	46	3377	20.407	0.04
1505253_supercontig.aln	51	3476	21.351	0.069	input_shrunk0.01-70550.aln	51	3360	15.652	0.039	input_shrunk0.05-70550.aln	48	3177	10.663	0.03
1508941_supercontig.aln	51	6330	18.679	0.054	input_shrunk0.01-706736.aln	51	5416	22.802	0.064	input_shrunk0.05-706736.aln	48	5280	20.283	0.044
151178_supercontig.aln	51	3398	22.291	0.049	input_shrunk0.01-7068105.aln	49	2706	29.165	0.091	input_shrunk0.05-7068105.aln	47	2336	17.643	0.092
151730_supercontig.aln	50	4375	31.001	0.069	input_shrunk0.01-7070072.aln	51	6636	14.495	0.04	input_shrunk0.05-7070072.aln	50	6653	14.823	0.037
1520462_supercontig.aln	51	2895	35.789	0.115	input_shrunk0.01-709131.aln	51	3189	18.196	0.058	input_shrunk0.05-709131.aln	51	3189	18.196	0.058
1523542_supercontig.aln	51	6103	39.784	0.077	input_shrunk0.01-7112754.aln	51	8349	22.518	0.057	input_shrunk0.05-7112754.aln	51	8349	22.518	0.057
1523873_supercontig.aln	51	4311	35.667	0.106	input_shrunk0.01-715599.aln	51	8455	16.996	0.045	input_shrunk0.05-715599.aln	51	8455	16.996	0.045
1530770_supercontig.aln	51	2726	38.591	0.041	input_shrunk0.01-719712.aln	51	2933	22.335	0.148	input_shrunk0.05-719712.aln	51	2933	22.335	0.148
1531551_supercontig.aln	50	3713	32.797	0.096	input_shrunk0.01-7209792.aln	45	4641	34.97	0.022	input_shrunk0.05-7209792.aln	41	3355	10.613	0.027
153170_supercontig.aln	51	4808	27.84	0.04	input_shrunk0.01-72143.aln	51	4009	38.804	0.046	input_shrunk0.05-72143.aln	47	3970	39.069	0.043
1536101_supercontig.aln	51	3478	32.326	0.112	input_shrunk0.01-723248.aln	43	3136	16.916	0.014	input_shrunk0.05-723248.aln	41	3136	17.016	0.013
153787_supercontig.aln	51	4289	25.347	0.041	input_shrunk0.01-723768.aln	51	6307	22.896	0.043	input_shrunk0.05-723768.aln	51	6307	22.896	0.043
154597_supercontig.aln	51	7318	18.609	0.053	input_shrunk0.01-72473.aln	51	4057	28.762	0.049	input_shrunk0.05-72473.aln	44	4046	29.014	0.048
1548944_supercontig.aln	51	3039	30.805	0.047	input_shrunk0.01-7281088.aln	50	4787	18.998	0.05	input_shrunk0.05-7281088.aln	40	4499	13.819	0.038
1553429_supercontig.aln	51	4998	33.027	0.078	input_shrunk0.01-729579.aln	51	7204	29.993	0.052	input_shrunk0.05-729579.aln	51	7204	29.993	0.052
1558718_supercontig.aln	51	3556	31.218	0.068	input_shrunk0.01-73144.aln	50	3606	28.545	0.067	input_shrunk0.05-73144.aln	49	3581	28.303	0.061
1560005_supercontig.aln	51	3069	38.016	0.138	input_shrunk0.01-731665.aln	44	2529	12.383	0.033	input_shrunk0.05-731665.aln	41	2527	11.521	0.029
1564886_supercontig.aln	51	3697	32.971	0.116	input_shrunk0.01-733522.aln	51	4715	34.521	0.165	input_shrunk0.05-733522.aln	44	4364	30.691	0.166
157077_supercontig.aln	51	7257	28.496	0.061	input_shrunk0.01-733851.aln	51	6410	35.89	0.1	input_shrunk0.05-733851.aln	49	6376	35.411	0.067
1571586_supercontig.aln	51	2849	27.017	0.059	input_shrunk0.01-735745.aln	51	3068	15.105	0.042	input_shrunk0.05-735745.aln	46	3044	14.163	0.027
1576362_supercontig.aln	51	3115	35.784	0.257	input_shrunk0.01-736986.aln	51	6378	20.676	0.057	input_shrunk0.05-736986.aln	51	6378	20.676	0.057
1576593_supercontig.aln	51	7006	39.607	0.076	input_shrunk0.01-740231.aln	51	3844	22.578	0.064	input_shrunk0.05-740231.aln	48	3844	22.519	0.063
1582340_supercontig.aln	51	3338	37.163	0.053	input_shrunk0.01-742105.aln	51	4349	22.44	0.071	input_shrunk0.05-742105.aln	48	4328	21.931	0.055
1583644_supercontig.aln	51	8072	22.503	0.05	input_shrunk0.01-743595.aln	51	4849	27.632	0.059	input_shrunk0.05-743595.aln	51	4849	27.632	0.059
158864_supercontig.aln	51	8287	30.264	0.055	input_shrunk0.01-744009.aln	50	2867	40.527	0.143	input_shrunk0.05-744009.aln	46	2794	38.82	0.147
1589705_supercontig.aln	51	5652	26.706	0.059	input_shrunk0.01-745140.aln	51	4513	26.65	0.08	input_shrunk0.05-745140.aln	50	4527	27.026	0.076
1589887_supercontig.aln	51	3933	23.242	0.068	input_shrunk0.01-74643.aln	51	2691	21.135	0.05	input_shrunk0.05-74643.aln	51	2691	21.135	0.05
159340_supercontig.aln	51	6406	34.434	0.05	input_shrunk0.01-749287.aln	51	5260	25.958	0.044	input_shrunk0.05-749287.aln	51	5260	25.958	0.044
1594367_supercontig.aln	51	5874	20.907	0.055	input_shrunk0.01-750258.aln	51	5649	26.481	0.045	input_shrunk0.05-750258.aln	46	5539	24.867	0.042
1600680_supercontig.aln	51	8920	30.35	0.05	input_shrunk0.01-75091.aln	51	4748	18.955	0.041	input_shrunk0.05-75091.aln	50	4748	19.013	0.041
1622012_supercontig.aln	51	5134	24.251	0.041	input_shrunk0.01-7533681.aln	51	6733	32.96	0.072	input_shrunk0.05-7533681.aln	51	6733	32.96	0.072
163117_supercontig.aln	49	5271	41.248	0.072	input_shrunk0.01-753959.aln	51	6973	27.114	0.069	input_shrunk0.05-753959.aln	43	6871	26.426	0.041
1636874_supercontig.aln	51	4172	31.869	0.066	input_shrunk0.01-754721.aln	51	3383	31.185	0.052	input_shrunk0.05-754721.aln	48	3355	30.235	0.049
163868_supercontig.aln	50	4085	36.507	0.086	input_shrunk0.01-75585.aln	51	4396	27.592	0.046	input_shrunk0.05-75585.aln	51	4396	27.592	0.046
1638698_supercontig.aln	51	2927	17.553	0.077	input_shrunk0.01-7568670.aln	49	7327	21.937	0.043	input_shrunk0.05-7568670.aln	40	6942	18.133	0.03
163993_supercontig.aln	51	8296	22.79	0.054	input_shrunk0.01-7581205.aln	51	4553	28.052	0.105	input_shrunk0.05-7581205.aln	44	4457	26.88	0.089
164123_supercontig.aln	50	4679	36.031	0.054	input_shrunk0.01-7588589.aln	49	4781	27.065	0.059	input_shrunk0.05-7588589.aln	44	4693	23.488	0.045
1641297_supercontig.aln	51	4148	17.06	0.053	input_shrunk0.01-759439.aln	51	3517	20.973	0.097	input_shrunk0.05-759439.aln	51	3517	20.973	0.097
1642712_supercontig.aln	51	6727	24.001	0.073	input_shrunk0.01-7596690.aln	51	6035	22.288	0.056	input_shrunk0.05-7596690.aln	51	6035	22.288	0.056
164326_supercontig.aln	51	2765	30.804	0.105	input_shrunk0.01-76007.aln	51	6777	17.611	0.051	input_shrunk0.05-76007.aln	49	6784	17.674	0.046
1643639_supercontig.aln	51	3123	24.029	0.04	input_shrunk0.01-7605289.aln	51	3120	17.121	0.039	input_shrunk0.05-7605289.aln	51	3120	17.121	0.039
1643675_supercontig.aln	51	4135	32.866	0.103	input_shrunk0.01-761157.aln	51	7504	28.112	0.056	input_shrunk0.05-761157.aln	51	7504	28.112	0.056
1646376_supercontig.aln	51	6337	32.818	0.055	input_shrunk0.01-76419.aln	51	3994	32.511	0.077	input_shrunk0.05-76419.aln	51	3994	32.511	0.077
1650041_supercontig.aln	51	4247	22.155	0.06	input_shrunk0.01-765242.aln	51	3480	32.343	0.063	input_shrunk0.05-765242.aln	51	3480	32.343	0.063
165316_supercontig.aln	51	9178	15.428	0.04	input_shrunk0.01-765517.aln	51	6023	18.012	0.044	input_shrunk0.05-765517.aln	51	6023	18.012	0.044
1653862_supercontig.aln	51	3839	17.306	0.064	input_shrunk0.01-768848.aln	51	3623	33.567	0.114	input_shrunk0.05-768848.aln	47	3454	29.856	0.083
1654745_supercontig.aln	51	3631	18.585	0.063	input_shrunk0.01-769227.aln	51	2885	28.688	0.059	input_shrunk0.05-769227.aln	51	2885	28.688	0.059
165851_supercontig.aln	51	7617	36.826	0.057	input_shrunk0.01-77698.aln	51	4727	31.558	0.053	input_shrunk0.05-77698.aln	51	4727	31.558	0.053
1658648_supercontig.aln	51	6345	27.606	0.061	input_shrunk0.01-77753.aln	51	5132	25.356	0.066	input_shrunk0.05-77753.aln	45	5021	23.637	0.049
1663455_supercontig.aln	51	5369	22.238	0.052	input_shrunk0.01-77956.aln	51	3944	22.055	0.043	input_shrunk0.05-77956.aln	51	3944	22.055	0.043
1666563_supercontig.aln	51	6995	21.971	0.07	input_shrunk0.01-779784.aln	51	9845	24.65	0.046	input_shrunk0.05-779784.aln	47	9645	23.321	0.037
1669822_supercontig.aln	51	2723	33.536	0.17	input_shrunk0.01-781869.aln	51	6784	23.295	0.066	input_shrunk0.05-781869.aln	47	6669	22.152	0.061
167690_supercontig.aln	51	3016	18.629	0.051	input_shrunk0.01-7829314.aln	51	3181	24.741	0.123	input_shrunk0.05-7829314.aln	49	3184	24.744	0.123
1678064_supercontig.aln	51	2725	29.651	0.057	input_shrunk0.01-783183.aln	51	5918	33.806	0.081	input_shrunk0.05-783183.aln	50	5896	33.089	0.079
167817_supercontig.aln	51	4551	25.055	0.066	input_shrunk0.01-783313.aln	50	3812	30.919	0.094	input_shrunk0.05-783313.aln	50	3812	30.919	0.094
167928_supercontig.aln	50	3285	28.287	0.1	input_shrunk0.01-784197.aln	51	3826	19.552	0.05	input_shrunk0.05-784197.aln	51	3826	19.552	0.05
1682328_supercontig.aln	50	4572	26.8	0.055	input_shrunk0.01-78465.aln	51	2882	17.536	0.039	input_shrunk0.05-78465.aln	51	2882	17.536	0.039
16827_supercontig.aln	51	7311	21.094	0.042	input_shrunk0.01-78508.aln	51	4457	28.73	0.048	input_shrunk0.05-78508.aln	50	4457	28.578	0.039
168358_supercontig.aln	51	3332	27.413	0.103	input_shrunk0.01-787085.aln	51	3296	30.073	0.125	input_shrunk0.05-787085.aln	48	3159	27.212	0.149
1684149_supercontig.aln	51	4122	29.358	0.059	input_shrunk0.01-789184.aln	50	8334	25.491	0.069	input_shrunk0.05-789184.aln	47	8131	24.225	0.049
1687162_supercontig.aln	51	3928	41.56	0.117	input_shrunk0.01-794928.aln	51	2984	33.735	0.067	input_shrunk0.05-794928.aln	51	2984	33.735	0.067
1688847_supercontig.aln	51	3480	13.202	0.043	input_shrunk0.01-797391.aln	51	8461	26.999	0.054	input_shrunk0.05-797391.aln	51	8461	26.999	0.054
1693689_supercontig.aln	51	6467	22.001	0.046	input_shrunk0.01-797411.aln	51	3952	18.734	0.058	input_shrunk0.05-797411.aln	51	3952	18.734	0.058
1697817_supercontig.aln	51	5928	17.619	0.04	input_shrunk0.01-7975690.aln	51	5167	17.858	0.05	input_shrunk0.05-7975690.aln	51	5167	17.858	0.05
1702642_supercontig.aln	51	4067	25.495	0.055	input_shrunk0.01-797710.aln	51	7447	27.145	0.08	input_shrunk0.05-797710.aln	51	7447	27.145	0.08
1709391_supercontig.aln	51	3962	29.246	0.087	input_shrunk0.01-7991458.aln	51	3717	22.498	0.063	input_shrunk0.05-7991458.aln	48	3631	20.619	0.064
171340_supercontig.aln	51	7981	22.078	0.039	input_shrunk0.01-799353.aln	51	7000	19.101	0.044	input_shrunk0.05-799353.aln	50	6985	18.979	0.043
1713540_supercontig.aln	51	4884	27.114	0.041	input_shrunk0.01-801235.aln	51	4166	36.353	0.1	input_shrunk0.05-801235.aln	51	4166	36.353	0.1
1713865_supercontig.aln	51	4780	25.849	0.049	input_shrunk0.01-802651.aln	51	6102	27.097	0.043	input_shrunk0.05-802651.aln	51	6102	27.097	0.043
1716842_supercontig.aln	51	8532	23.483	0.044	input_shrunk0.01-8040240.aln	51	3329	14.996	0.043	input_shrunk0.05-8040240.aln	51	3329	14.996	0.043
1722411_supercontig.aln	50	3210	24.258	0.103	input_shrunk0.01-80763.aln	51	4338	28.871	0.06	input_shrunk0.05-80763.aln	49	4292	27.944	0.06
1723252_supercontig.aln	51	3323	18.552	0.07	input_shrunk0.01-809743.aln	51	5446	38.58	0.129	input_shrunk0.05-809743.aln	47	5441	38.015	0.129
1723279_supercontig.aln	51	3643	29.119	0.04	input_shrunk0.01-810282.aln	47	6030	35.632	0.086	input_shrunk0.05-810282.aln	44	5954	34.524	0.039
173525_supercontig.aln	50	6141	16.979	0.055	input_shrunk0.01-811006.aln	51	6822	20.46	0.079	input_shrunk0.05-811006.aln	51	6822	20.46	0.079
1744737_supercontig.aln	51	2941	38.636	0.105	input_shrunk0.01-813682.aln	51	5220	24.903	0.071	input_shrunk0.05-813682.aln	44	5136	23.223	0.052
175817_supercontig.aln	51	6127	25.517	0.057	input_shrunk0.01-816896.aln	50	3127	33.782	0.085	input_shrunk0.05-816896.aln	49	3142	33.974	0.081
1767756_supercontig.aln	51	2976	12.69	0.047	input_shrunk0.01-820500.aln	51	5163	33.807	0.107	input_shrunk0.05-820500.aln	43	4971	30.835	0.064
1768604_supercontig.aln	51	8393	27.955	0.061	input_shrunk0.01-822907.aln	51	3926	26.33	0.074	input_shrunk0.05-822907.aln	51	3926	26.33	0.074
1773048_supercontig.aln	51	3250	30.93	0.051	input_shrunk0.01-823195.aln	51	7178	26.902	0.079	input_shrunk0.05-823195.aln	46	7060	25.709	0.063
1774983_supercontig.aln	51	3145	21.1	0.076	input_shrunk0.01-8270194.aln	51	3301	19.274	0.073	input_shrunk0.05-8270194.aln	51	3301	19.274	0.073
1775867_supercontig.aln	51	7614	21.45	0.045	input_shrunk0.01-828066.aln	49	3918	16.367	0.056	input_shrunk0.05-828066.aln	41	3804	14.379	0.044
1784647_supercontig.aln	51	7044	19.951	0.109	input_shrunk0.01-82968.aln	49	3084	21.159	0.056	input_shrunk0.05-82968.aln	42	3000	18.439	0.032
1787953_supercontig.aln	50	2868	22.783	0.055	input_shrunk0.01-8297910.aln	51	8201	12.566	0.058	input_shrunk0.05-8297910.aln	46	8182	12.28	0.05
1803030_supercontig.aln	50	2867	33.953	0.101	input_shrunk0.01-837373.aln	50	2851	32.948	0.054	input_shrunk0.05-837373.aln	50	2851	32.948	0.054
180702_supercontig.aln	51	5165	35.642	0.071	input_shrunk0.01-839623.aln	51	3603	25.227	0.041	input_shrunk0.05-839623.aln	51	3603	25.227	0.041
181712_supercontig.aln	51	6470	30.052	0.07	input_shrunk0.01-8410800.aln	51	8624	18.908	0.055	input_shrunk0.05-8410800.aln	48	8597	18.77	0.055
182178_supercontig.aln	51	5490	28.169	0.107	input_shrunk0.01-844160.aln	51	6789	29.878	0.072	input_shrunk0.05-844160.aln	46	6635	28.18	0.074
1828202_supercontig.aln	51	3999	25.142	0.061	input_shrunk0.01-845648.aln	51	5657	22.722	0.049	input_shrunk0.05-845648.aln	49	5650	22.724	0.049
183293_supercontig.aln	50	2774	33.435	0.068	input_shrunk0.01-847864.aln	51	3638	27.091	0.046	input_shrunk0.05-847864.aln	49	3573	26.092	0.045
1838591_supercontig.aln	51	6079	24.563	0.122	input_shrunk0.01-8499.aln	51	2699	28.653	0.119	input_shrunk0.05-8499.aln	49	2650	27.196	0.112
1839620_supercontig.aln	51	5343	29.23	0.093	input_shrunk0.01-85056.aln	50	4530	30.332	0.05	input_shrunk0.05-85056.aln	50	4530	30.332	0.05
1844262_supercontig.aln	50	3399	21.834	0.048	input_shrunk0.01-850885.aln	50	4377	33.165	0.081	input_shrunk0.05-850885.aln	48	4363	32.358	0.079
184914_supercontig.aln	51	4677	23.132	0.075	input_shrunk0.01-861723.aln	51	5054	21.623	0.046	input_shrunk0.05-861723.aln	51	5054	21.623	0.046
1853127_supercontig.aln	51	3211	13.184	0.052	input_shrunk0.01-86177.aln	51	5539	21.473	0.06	input_shrunk0.05-86177.aln	51	5539	21.473	0.06
1856082_supercontig.aln	51	3909	19.21	0.057	input_shrunk0.01-863397.aln	50	3483	27.904	0.086	input_shrunk0.05-863397.aln	44	3462	27.708	0.074
1859655_supercontig.aln	51	3443	24.812	0.231	input_shrunk0.01-863975.aln	51	3167	18.88	0.072	input_shrunk0.05-863975.aln	49	3151	18.602	0.058
1861488_supercontig.aln	51	9465	18.268	0.065	input_shrunk0.01-86444.aln	51	8861	37.021	0.129	input_shrunk0.05-86444.aln	51	8861	37.021	0.129
1863032_supercontig.aln	51	3945	13.925	0.069	input_shrunk0.01-864509.aln	51	4490	30.723	0.076	input_shrunk0.05-864509.aln	51	4490	30.723	0.076
18693_supercontig.aln	50	3445	35.238	0.113	input_shrunk0.01-869553.aln	51	7693	25.56	0.041	input_shrunk0.05-869553.aln	49	7680	25.108	0.035
187052_supercontig.aln	51	5057	21.643	0.06	input_shrunk0.01-87260.aln	44	7933	25.808	0.068	input_shrunk0.05-87260.aln	43	7652	23.249	0.05
187487_supercontig.aln	51	6389	19.993	0.041	input_shrunk0.01-873873.aln	51	4645	22.068	0.048	input_shrunk0.05-873873.aln	51	4645	22.068	0.048
187581_supercontig.aln	51	3759	23.047	0.043	input_shrunk0.01-87819.aln	51	2721	16.405	0.058	input_shrunk0.05-87819.aln	51	2721	16.405	0.058
188415_supercontig.aln	51	8436	23.734	0.055	input_shrunk0.01-878506.aln	51	4624	15.446	0.037	input_shrunk0.05-878506.aln	49	4613	14	0.036
1889028_supercontig.aln	51	3954	37.564	0.1	input_shrunk0.01-878824.aln	51	3666	22.08	0.072	input_shrunk0.05-878824.aln	49	3668	22.358	0.072
1902416_supercontig.aln	51	4317	22.764	0.057	input_shrunk0.01-880337.aln	51	3399	11.813	0.053	input_shrunk0.05-880337.aln	51	3399	11.813	0.053
1906890_supercontig.aln	51	3037	34.116	0.162	input_shrunk0.01-880801.aln	41	2837	27.021	0.063	input_shrunk0.05-880801.aln	39	2821	26.106	0.052
1906956_supercontig.aln	51	6557	22.514	0.056	input_shrunk0.01-881623.aln	51	3138	16.505	0.066	input_shrunk0.05-881623.aln	51	3138	16.505	0.066
191040_supercontig.aln	51	4267	41.308	0.1	input_shrunk0.01-886537.aln	51	2886	14.474	0.059	input_shrunk0.05-886537.aln	50	2921	15.562	0.056
1913117_supercontig.aln	51	5540	30.79	0.059	input_shrunk0.01-887483.aln	51	4131	25.384	0.074	input_shrunk0.05-887483.aln	51	4131	25.384	0.074
1914633_supercontig.aln	50	3949	40.652	0.071	input_shrunk0.01-888890.aln	51	2734	38.492	0.105	input_shrunk0.05-888890.aln	46	2707	38.122	0.083
191571_supercontig.aln	51	5069	30.65	0.095	input_shrunk0.01-892021.aln	51	5294	25.492	0.069	input_shrunk0.05-892021.aln	51	5294	25.492	0.069
191678_supercontig.aln	51	4618	24.958	0.049	input_shrunk0.01-896259.aln	51	5329	22.133	0.047	input_shrunk0.05-896259.aln	51	5329	22.133	0.047
1916943_supercontig.aln	51	3245	20.262	0.065	input_shrunk0.01-900205.aln	51	6422	24.255	0.041	input_shrunk0.05-900205.aln	51	6422	24.255	0.041
1928690_supercontig.aln	51	7791	25.723	0.04	input_shrunk0.01-903770.aln	51	8813	13.444	0.044	input_shrunk0.05-903770.aln	51	8813	13.444	0.044
193928_supercontig.aln	51	4159	14.942	0.105	input_shrunk0.01-9042680.aln	51	4034	41.387	0.126	input_shrunk0.05-9042680.aln	50	3966	40.47	0.123
1945748_supercontig.aln	51	3958	38.756	0.063	input_shrunk0.01-905148.aln	51	4199	23.018	0.046	input_shrunk0.05-905148.aln	50	4197	22.948	0.046
194703_supercontig.aln	51	8883	21.933	0.054	input_shrunk0.01-905349.aln	43	4250	27.743	0.068	input_shrunk0.05-905349.aln	39	4236	27.834	0.05
1949400_supercontig.aln	50	4969	33.579	0.06	input_shrunk0.01-906002.aln	51	3858	22.242	0.048	input_shrunk0.05-906002.aln	51	3858	22.242	0.048
1954492_supercontig.aln	50	3356	27.697	0.046	input_shrunk0.01-90877.aln	49	2695	17.502	0.027	input_shrunk0.05-90877.aln	44	2695	17.082	0.026
195486_supercontig.aln	51	6986	27.539	0.087	input_shrunk0.01-9090102.aln	51	3064	23.5	0.069	input_shrunk0.05-9090102.aln	46	3049	23.132	0.06
1961186_supercontig.aln	51	9324	15.295	0.053	input_shrunk0.01-911145.aln	50	2899	32.975	0.059	input_shrunk0.05-911145.aln	49	2897	33.052	0.059
196135_supercontig.aln	51	4507	38.042	0.061	input_shrunk0.01-911930.aln	49	4942	31.487	0.061	input_shrunk0.05-911930.aln	46	4927	30.482	0.041
1965252_supercontig.aln	51	4157	20.917	0.066	input_shrunk0.01-912888.aln	50	7845	18.647	0.06	input_shrunk0.05-912888.aln	45	7836	18.533	0.057
1965295_supercontig.aln	51	3953	30.565	0.074	input_shrunk0.01-913780.aln	50	4260	30.723	0.065	input_shrunk0.05-913780.aln	48	4154	29.036	0.07
1969858_supercontig.aln	51	3623	19.121	0.066	input_shrunk0.01-914182.aln	51	4504	14.869	0.042	input_shrunk0.05-914182.aln	50	4401	12.991	0.041
1972747_supercontig.aln	51	4786	32.956	0.046	input_shrunk0.01-915070.aln	51	4392	15.558	0.084	input_shrunk0.05-915070.aln	46	4283	11.382	0.064
1974130_supercontig.aln	51	4239	15.072	0.059	input_shrunk0.01-91.aln	50	3542	26.478	0.057	input_shrunk0.05-91.aln	49	3542	26.658	0.056
1976499_supercontig.aln	51	3653	36.713	0.085	input_shrunk0.01-92916.aln	51	4808	18.483	0.044	input_shrunk0.05-92916.aln	47	4801	18.584	0.034
1977274_supercontig.aln	51	3336	22.28	0.054	input_shrunk0.01-929390.aln	51	7443	25.308	0.071	input_shrunk0.05-929390.aln	50	7335	24.357	0.063
197849_supercontig.aln	51	6759	28.501	0.058	input_shrunk0.01-931695.aln	51	3228	19.328	0.072	input_shrunk0.05-931695.aln	48	3205	18.573	0.064
197914_supercontig.aln	51	5059	23.249	0.052	input_shrunk0.01-931712.aln	48	3989	15.304	0.04	input_shrunk0.05-931712.aln	42	3987	15.199	0.035
1979956_supercontig.aln	51	5088	29.534	0.059	input_shrunk0.01-932006.aln	50	2858	26.262	0.128	input_shrunk0.05-932006.aln	49	2850	25.905	0.123
1991625_supercontig.aln	51	3778	16.235	0.041	input_shrunk0.01-936024.aln	51	8931	30.212	0.058	input_shrunk0.05-936024.aln	50	8924	29.011	0.057
1997948_supercontig.aln	51	3600	23.446	0.046	input_shrunk0.01-93786.aln	50	3416	15.258	0.043	input_shrunk0.05-93786.aln	50	3416	15.258	0.043
199955_supercontig.aln	51	4319	29.161	0.081	input_shrunk0.01-938945.aln	51	4234	22.678	0.064	input_shrunk0.05-938945.aln	51	4234	22.678	0.064
200089_supercontig.aln	51	5963	21.966	0.06	input_shrunk0.01-941636.aln	51	3978	30.894	0.092	input_shrunk0.05-941636.aln	51	3978	30.894	0.092
2004487_supercontig.aln	50	5804	31.664	0.069	input_shrunk0.01-947318.aln	51	3939	27.057	0.079	input_shrunk0.05-947318.aln	50	3911	26.16	0.075
2007560_supercontig.aln	51	6111	30.45	0.125	input_shrunk0.01-950719.aln	51	5847	30.084	0.071	input_shrunk0.05-950719.aln	51	5847	30.084	0.071
2010221_supercontig.aln	51	3037	20.25	0.109	input_shrunk0.01-957280.aln	48	2935	35.421	0.11	input_shrunk0.05-957280.aln	39	2627	27.553	0.057
201066_supercontig.aln	51	5008	29.211	0.087	input_shrunk0.01-958236.aln	51	6619	20.092	0.205	input_shrunk0.05-958236.aln	45	6441	17.79	0.179
2018029_supercontig.aln	51	4736	21.84	0.047	input_shrunk0.01-958834.aln	49	3285	39.089	0.138	input_shrunk0.05-958834.aln	47	3281	38.24	0.13
2021818_supercontig.aln	51	5935	37.219	0.071	input_shrunk0.01-959922.aln	51	3375	16.157	0.044	input_shrunk0.05-959922.aln	51	3375	16.157	0.044
2023668_supercontig.aln	51	5169	29.843	0.073	input_shrunk0.01-961292.aln	51	2874	16.094	0.074	input_shrunk0.05-961292.aln	51	2874	16.094	0.074
2032547_supercontig.aln	50	5730	26.227	0.052	input_shrunk0.01-962853.aln	51	6999	23.206	0.058	input_shrunk0.05-962853.aln	47	6902	22.189	0.055
203297_supercontig.aln	51	3977	26.957	0.093	input_shrunk0.01-9641085.aln	51	7747	21.161	0.052	input_shrunk0.05-9641085.aln	49	7642	19.715	0.047
2035183_supercontig.aln	51	5623	23.907	0.065	input_shrunk0.01-964391.aln	50	5398	8.108	0.052	input_shrunk0.05-964391.aln	49	5398	8.112	0.046
2039317_supercontig.aln	50	2783	24.583	0.13	input_shrunk0.01-969605.aln	51	6044	41.864	0.051	input_shrunk0.05-969605.aln	50	5968	40.914	0.047
204047_supercontig.aln	51	4956	22.576	0.041	input_shrunk0.01-97024.aln	46	4230	21.921	0.062	input_shrunk0.05-97024.aln	40	4182	20.784	0.043
2046988_supercontig.aln	51	4569	24.22	0.066	input_shrunk0.01-971388.aln	50	3908	35.528	0.1	input_shrunk0.05-971388.aln	47	3906	33.98	0.075
2047389_supercontig.aln	50	2841	35.173	0.05	input_shrunk0.01-974741.aln	51	3670	14.307	0.077	input_shrunk0.05-974741.aln	49	3665	14.385	0.075
205096_supercontig.aln	51	4317	19.386	0.047	input_shrunk0.01-976867.aln	51	2987	17.289	0.051	input_shrunk0.05-976867.aln	48	2987	17.103	0.05
20534_supercontig.aln	51	3166	35.196	0.087	input_shrunk0.01-97709.aln	50	6537	20.527	0.048	input_shrunk0.05-97709.aln	50	6537	20.527	0.048
2053903_supercontig.aln	51	3193	16.817	0.054	input_shrunk0.01-981336.aln	51	2782	35.564	0.106	input_shrunk0.05-981336.aln	51	2782	35.564	0.106
2067665_supercontig.aln	51	5001	23.483	0.052	input_shrunk0.01-983538.aln	51	3014	28.135	0.041	input_shrunk0.05-983538.aln	48	2970	27.115	0.041
2069374_supercontig.aln	51	7227	39.071	0.053	input_shrunk0.01-986444.aln	51	3246	28.577	0.13	input_shrunk0.05-986444.aln	49	3146	26.464	0.122
207072_supercontig.aln	51	8077	29.806	0.043	input_shrunk0.01-9926617.aln	51	6843	21.976	0.049	input_shrunk0.05-9926617.aln	50	6908	22.539	0.049
2073037_supercontig.aln	51	7489	16.902	0.048	input_shrunk0.01-9948892.aln	51	2919	29.604	0.063	input_shrunk0.05-9948892.aln	48	2919	29.695	0.06
2074087_supercontig.aln	51	8173	28.778	0.055	input_shrunk0.01-996997.aln	46	3718	19.423	0.067	input_shrunk0.05-996997.aln	42	3698	18.874	0.06
207844_supercontig.aln	51	6908	27.93	0.039
2084741_supercontig.aln	51	3939	36.414	0.096
2085337_supercontig.aln	51	5539	30.633	0.061
208541_supercontig.aln	50	2781	38.864	0.143
20917_supercontig.aln	50	3800	22.106	0.05
2092659_supercontig.aln	51	5882	34.378	0.081
2093335_supercontig.aln	51	5596	19.914	0.045
20980_supercontig.aln	51	3424	33.221	0.055
2102839_supercontig.aln	51	4352	35.277	0.073
210715_supercontig.aln	51	4072	25.871	0.066
211011_supercontig.aln	51	5895	24.054	0.044
2112552_supercontig.aln	51	4002	24.793	0.047
211332_supercontig.aln	51	3695	37.828	0.091
2114415_supercontig.aln	51	6310	41.981	0.076
212797_supercontig.aln	51	2995	23.41	0.061
2129744_supercontig.aln	51	3811	19.38	0.056
212976_supercontig.aln	51	6189	23.498	0.058
212986_supercontig.aln	51	3843	15.985	0.048
2131162_supercontig.aln	49	4814	42.017	0.077
213937_supercontig.aln	51	6047	31.473	0.064
2151586_supercontig.aln	51	2693	25.693	0.071
215572_supercontig.aln	51	6036	40.543	0.136
2157427_supercontig.aln	51	3924	24.384	0.07
216303_supercontig.aln	51	4843	29.094	0.068
216378_supercontig.aln	51	3540	25.065	0.051
2164243_supercontig.aln	51	3194	18.53	0.05
2168707_supercontig.aln	51	8505	28.557	0.1
2173784_supercontig.aln	51	2958	17.265	0.057
217462_supercontig.aln	51	2892	34.692	0.091
217591_supercontig.aln	51	4111	36.51	0.093
2177669_supercontig.aln	51	7486	27.301	0.044
2178057_supercontig.aln	51	3949	32.858	0.058
2182314_supercontig.aln	51	7585	36.146	0.067
2187750_supercontig.aln	51	2881	42.111	0.173
219096_supercontig.aln	51	3233	22.87	0.073
219671_supercontig.aln	51	4465	33.883	0.069
2197698_supercontig.aln	51	6857	40.807	0.066
2198031_supercontig.aln	51	9372	19.063	0.044
2198528_supercontig.aln	51	3929	18.754	0.041
2202323_supercontig.aln	51	8645	24.57	0.07
2205626_supercontig.aln	51	3384	16.412	0.047
2206928_supercontig.aln	51	3289	39.03	0.107
2208783_supercontig.aln	51	3663	18.457	0.048
2208819_supercontig.aln	51	3156	17.884	0.1
2214_supercontig.aln	51	3670	28.886	0.085
2214761_supercontig.aln	51	5303	30.678	0.077
2218910_supercontig.aln	51	5755	31.32	0.049
222587_supercontig.aln	48	3496	41.226	0.07
2225904_supercontig.aln	51	4352	19.308	0.055
2226588_supercontig.aln	51	3387	28.13	0.046
2232295_supercontig.aln	51	3442	14.301	0.043
2233431_supercontig.aln	51	4824	20.199	0.053
2248633_supercontig.aln	51	3832	34.336	0.051
225176_supercontig.aln	51	3056	15.901	0.057
2251999_supercontig.aln	51	7392	23.154	0.045
2269711_supercontig.aln	51	3932	35.127	0.107
227502_supercontig.aln	51	3585	33.162	0.074
2277559_supercontig.aln	51	4597	31.798	0.04
2280454_supercontig.aln	51	5140	26.711	0.054
228265_supercontig.aln	51	4462	28.797	0.065
22860_supercontig.aln	51	2744	27.261	0.075
22901_supercontig.aln	51	6168	38.819	0.117
2293656_supercontig.aln	51	4463	15.438	0.039
2296538_supercontig.aln	49	3153	27.319	0.068
2300277_supercontig.aln	51	7160	27.828	0.087
231166_supercontig.aln	51	7363	22.527	0.039
23133_supercontig.aln	51	3663	22.527	0.045
2323374_supercontig.aln	51	7863	22.389	0.073
2323819_supercontig.aln	51	3653	24.56	0.056
232560_supercontig.aln	51	3879	24.807	0.069
232686_supercontig.aln	51	2924	18.694	0.126
2357166_supercontig.aln	51	6109	13.652	0.047
2366708_supercontig.aln	51	7480	22.074	0.05
2368217_supercontig.aln	51	3892	39.849	0.107
2371489_supercontig.aln	51	3272	34.698	0.105
237194_supercontig.aln	51	8528	24.392	0.053
2385600_supercontig.aln	50	3020	33.791	0.091
238753_supercontig.aln	51	5997	18.354	0.065
2388233_supercontig.aln	51	6919	24.445	0.063
2389126_supercontig.aln	51	4743	24.092	0.055
2390046_supercontig.aln	51	3018	30.377	0.085
239270_supercontig.aln	51	3078	39.597	0.134
2405961_supercontig.aln	51	6018	22.533	0.046
2408362_supercontig.aln	51	5038	31.892	0.07
2414389_supercontig.aln	51	3675	21.052	0.052
2418171_supercontig.aln	51	4444	20.238	0.047
242216_supercontig.aln	51	4001	16.267	0.04
242579_supercontig.aln	51	2921	26.821	0.1
2427410_supercontig.aln	51	4886	24.983	0.041
2427545_supercontig.aln	51	3109	23.865	0.08
2427833_supercontig.aln	51	5674	31.881	0.047
2432281_supercontig.aln	51	9066	25.749	0.058
2447732_supercontig.aln	51	2832	21.491	0.094
2457390_supercontig.aln	51	3681	22.119	0.081
2475298_supercontig.aln	51	3846	23.378	0.058
2488360_supercontig.aln	51	6244	24.93	0.05
2489300_supercontig.aln	51	3515	27.491	0.064
2489777_supercontig.aln	51	6303	20.741	0.042
2499498_supercontig.aln	51	8592	29.978	0.169
251042_supercontig.aln	51	4673	28.893	0.077
25132_supercontig.aln	51	5848	41.282	0.072
2513996_supercontig.aln	51	5349	23.487	0.067
2514285_supercontig.aln	51	5250	41.156	0.138
2519190_supercontig.aln	51	5869	24.438	0.067
252217_supercontig.aln	50	4946	29.073	0.051
253576_supercontig.aln	50	3892	22.213	0.064
2535970_supercontig.aln	51	3098	20.089	0.058
2541557_supercontig.aln	51	4782	26.218	0.059
255951_supercontig.aln	51	3090	15.915	0.077
256486_supercontig.aln	51	2911	36.531	0.046
25724_supercontig.aln	50	4668	25.698	0.045
2579058_supercontig.aln	51	3884	41.268	0.07
2582328_supercontig.aln	51	3204	28.945	0.088
2586399_supercontig.aln	51	3882	24.674	0.085
2587334_supercontig.aln	50	7357	42.026	0.08
2590945_supercontig.aln	50	3894	24.546	0.056
259142_supercontig.aln	51	4098	28.329	0.043
2593117_supercontig.aln	51	4923	39.279	0.116
2601294_supercontig.aln	51	4494	29.65	0.071
2608558_supercontig.aln	51	4401	35.325	0.056
261654_supercontig.aln	51	4483	25.243	0.084
2617511_supercontig.aln	51	5765	28.907	0.074
263451_supercontig.aln	51	7116	40.566	0.059
2634879_supercontig.aln	51	3815	38.791	0.153
2648421_supercontig.aln	51	3081	33.093	0.091
2653374_supercontig.aln	51	5840	25.726	0.079
265523_supercontig.aln	51	5452	11.186	0.041
26637_supercontig.aln	51	3406	15.683	0.064
2667118_supercontig.aln	49	2736	33.276	0.07
267528_supercontig.aln	51	4879	27.001	0.05
2682352_supercontig.aln	51	5607	28.868	0.063
2689901_supercontig.aln	51	3457	34.163	0.051
269183_supercontig.aln	51	3245	14.687	0.084
269396_supercontig.aln	51	3809	30.558	0.1
269971_supercontig.aln	51	7008	31.318	0.084
270520_supercontig.aln	51	4654	18.748	0.046
270923_supercontig.aln	48	7100	26.937	0.051
2714686_supercontig.aln	51	4724	16.26	0.063
2719303_supercontig.aln	51	4880	22.169	0.041
2720636_supercontig.aln	51	9506	30.001	0.07
2720902_supercontig.aln	51	6815	34.257	0.047
2723282_supercontig.aln	51	5010	29.758	0.049
2735328_supercontig.aln	51	3110	41.57	0.105
2737_supercontig.aln	51	4694	32.025	0.088
27376_supercontig.aln	51	3457	33.638	0.081
2739847_supercontig.aln	50	3927	38.449	0.125
274854_supercontig.aln	51	3774	19.204	0.051
2749533_supercontig.aln	51	2925	28.936	0.063
2751633_supercontig.aln	51	4346	20.747	0.083
277821_supercontig.aln	51	5948	22.139	0.061
2784702_supercontig.aln	48	4892	32.225	0.064
2790528_supercontig.aln	51	4622	36.838	0.077
2791162_supercontig.aln	50	4088	40.477	0.104
2796450_supercontig.aln	51	2963	33.453	0.1
2799213_supercontig.aln	51	5179	20.992	0.056
280379_supercontig.aln	51	8181	25.267	0.079
282532_supercontig.aln	51	6419	20.805	0.047
2858576_supercontig.aln	51	3154	26.963	0.108
28663_supercontig.aln	51	2993	25.502	0.091
286710_supercontig.aln	51	4219	31.224	0.069
287334_supercontig.aln	51	3458	41.608	0.082
2875971_supercontig.aln	51	6341	15.668	0.048
28778_supercontig.aln	51	2873	17.475	0.059
2884739_supercontig.aln	51	5052	32.785	0.08
290033_supercontig.aln	51	3128	16.765	0.048
2921820_supercontig.aln	51	4401	23.107	0.067
292637_supercontig.aln	51	6736	15.134	0.052
292726_supercontig.aln	51	3334	31.772	0.061
294099_supercontig.aln	51	9488	25.419	0.054
2947932_supercontig.aln	51	6188	23.241	0.053
2953195_supercontig.aln	51	5440	33.655	0.069
295540_supercontig.aln	51	3484	34.474	0.11
296063_supercontig.aln	49	3197	20.806	0.042
2966588_supercontig.aln	51	4607	23.417	0.074
2975637_supercontig.aln	51	4836	28.513	0.06
29836_supercontig.aln	51	3166	23.687	0.064
299802_supercontig.aln	51	3478	14.939	0.044
3000956_supercontig.aln	51	7801	25.694	0.046
3003081_supercontig.aln	51	2761	19.841	0.046
3019501_supercontig.aln	51	2750	26.868	0.066
303674_supercontig.aln	51	3052	26.417	0.092
304237_supercontig.aln	51	4400	20.897	0.04
304353_supercontig.aln	51	3263	31.079	0.057
3048526_supercontig.aln	51	3210	26.973	0.052
3050532_supercontig.aln	50	5460	29.281	0.077
305118_supercontig.aln	51	6273	28.762	0.064
3053176_supercontig.aln	51	4728	24.793	0.107
30549_supercontig.aln	51	3877	17.903	0.061
306351_supercontig.aln	51	9719	25.412	0.071
3076144_supercontig.aln	51	4223	21.089	0.043
307615_supercontig.aln	51	5123	25.727	0.076
309590_supercontig.aln	51	3770	16.3	0.056
310338_supercontig.aln	51	2883	25.845	0.054
3116668_supercontig.aln	51	8430	18.794	0.042
3120735_supercontig.aln	51	2826	17.977	0.051
312323_supercontig.aln	51	5695	20.32	0.052
3125804_supercontig.aln	51	6009	34.702	0.109
313567_supercontig.aln	50	4324	27.387	0.05
3139918_supercontig.aln	51	2941	19.03	0.052
314029_supercontig.aln	51	3452	19.531	0.064
314098_supercontig.aln	51	7464	32.062	0.066
3146973_supercontig.aln	51	6159	30.994	0.162
314878_supercontig.aln	51	6460	21.618	0.063
3157384_supercontig.aln	51	4054	28.899	0.054
318827_supercontig.aln	51	4049	27.957	0.065
319953_supercontig.aln	51	4475	18.739	0.055
3200788_supercontig.aln	51	3212	28.509	0.064
3204699_supercontig.aln	51	3107	33.237	0.107
3207497_supercontig.aln	51	4128	21.924	0.063
32129_supercontig.aln	51	7798	25.884	0.046
32182_supercontig.aln	51	4930	25.052	0.072
322431_supercontig.aln	51	3768	23.812	0.057
3226589_supercontig.aln	51	3650	22.614	0.078
3234775_supercontig.aln	51	2805	18.845	0.051
3235673_supercontig.aln	51	5732	19.966	0.051
323668_supercontig.aln	51	3331	17.243	0.039
324199_supercontig.aln	49	3765	41.447	0.091
3242769_supercontig.aln	51	3625	27.867	0.063
3242907_supercontig.aln	50	3319	21.648	0.091
324443_supercontig.aln	51	2963	38.288	0.138
325283_supercontig.aln	50	4420	30.672	0.043
3255079_supercontig.aln	50	2850	25.319	0.093
325789_supercontig.aln	51	3545	14.564	0.085
326409_supercontig.aln	51	4577	29.828	0.111
3273312_supercontig.aln	51	3824	24.159	0.061
327567_supercontig.aln	51	9028	25.76	0.059
327571_supercontig.aln	51	5566	30.282	0.067
328012_supercontig.aln	51	4710	23.601	0.057
3294444_supercontig.aln	51	8064	29.47	0.049
330650_supercontig.aln	51	3558	33.026	0.11
33290_supercontig.aln	50	2716	36.61	0.15
3332029_supercontig.aln	51	2943	19.553	0.056
3335462_supercontig.aln	51	7844	19.507	0.056
335159_supercontig.aln	51	3330	15.451	0.041
3354288_supercontig.aln	51	8501	24.253	0.046
3359026_supercontig.aln	50	3260	24.38	0.082
336219_supercontig.aln	51	4421	31.458	0.052
3364214_supercontig.aln	51	3360	22.062	0.044
336731_supercontig.aln	50	4309	23.899	0.073
3376580_supercontig.aln	51	5202	30.929	0.139
3381052_supercontig.aln	48	3046	34.482	0.041
3389381_supercontig.aln	51	7418	33.343	0.101
340062_supercontig.aln	51	3691	21.224	0.056
3412302_supercontig.aln	51	4320	33.777	0.042
341797_supercontig.aln	51	7710	19.825	0.051
3425329_supercontig.aln	51	8824	18.599	0.042
3438836_supercontig.aln	51	7697	20.988	0.044
3452904_supercontig.aln	51	4630	19.599	0.057
3453688_supercontig.aln	51	5765	22.299	0.053
3456533_supercontig.aln	51	6076	26.363	0.055
3464465_supercontig.aln	51	3884	17.649	0.044
3466379_supercontig.aln	51	7470	22.765	0.04
34783_supercontig.aln	51	3130	26.493	0.095
3493613_supercontig.aln	51	3062	36.96	0.15
349419_supercontig.aln	51	5753	31.397	0.069
3509429_supercontig.aln	51	4423	17.352	0.041
3516089_supercontig.aln	51	8627	27.158	0.054
35184_supercontig.aln	51	3601	25.088	0.146
3533840_supercontig.aln	51	3407	16.718	0.04
353571_supercontig.aln	51	6964	26.261	0.06
3537360_supercontig.aln	51	5645	29.542	0.072
354561_supercontig.aln	51	3316	25.329	0.063
3552120_supercontig.aln	51	3139	23.034	0.074
355285_supercontig.aln	51	3080	15.632	0.048
357134_supercontig.aln	51	2963	28.592	0.125
3576821_supercontig.aln	51	5339	18.836	0.048
358184_supercontig.aln	51	3991	20.394	0.064
3600449_supercontig.aln	51	2958	26.058	0.055
3602649_supercontig.aln	51	3479	13.567	0.04
3605811_supercontig.aln	51	2692	27.769	0.072
36072_supercontig.aln	51	3542	33.812	0.15
3608539_supercontig.aln	51	3039	17.09	0.06
3609238_supercontig.aln	51	4258	29.976	0.068
3610561_supercontig.aln	51	5897	13.853	0.053
36257_supercontig.aln	51	5390	22.445	0.065
3634663_supercontig.aln	50	6055	37.553	0.091
3642289_supercontig.aln	51	7322	24.71	0.05
36436_supercontig.aln	51	6493	20.3	0.045
367018_supercontig.aln	50	4438	26.504	0.061
367900_supercontig.aln	51	9719	20.364	0.039
3680904_supercontig.aln	51	4542	33.433	0.093
368243_supercontig.aln	51	5230	16.611	0.043
368643_supercontig.aln	51	4439	27.985	0.06
369274_supercontig.aln	51	4705	30.761	0.076
369439_supercontig.aln	51	4747	38.832	0.08
3697503_supercontig.aln	51	4120	38.115	0.059
3703755_supercontig.aln	51	6367	26.485	0.054
3712480_supercontig.aln	51	4185	15.414	0.042
3713385_supercontig.aln	51	2818	41.093	0.083
3714142_supercontig.aln	51	3142	22.088	0.074
3717226_supercontig.aln	51	3497	31.651	0.07
3731958_supercontig.aln	51	5756	26.012	0.047
374143_supercontig.aln	51	4361	27.202	0.064
374168_supercontig.aln	51	3324	29.897	0.088
3750694_supercontig.aln	51	4165	26.185	0.097
3757182_supercontig.aln	49	5742	24.509	0.078
3757543_supercontig.aln	51	4498	29.342	0.092
377289_supercontig.aln	51	4750	21.87	0.063
378616_supercontig.aln	50	4045	18.862	0.048
3797729_supercontig.aln	51	5323	30.574	0.057
381327_supercontig.aln	51	4266	23.435	0.075
382086_supercontig.aln	51	3831	41.535	0.044
3821174_supercontig.aln	51	3430	28.449	0.097
382840_supercontig.aln	51	5042	31.701	0.106
384458_supercontig.aln	51	5016	27.949	0.047
38503_supercontig.aln	51	2949	25.904	0.06
38654_supercontig.aln	51	2821	18.574	0.064
3872602_supercontig.aln	51	4456	22.623	0.121
387301_supercontig.aln	51	4191	15.101	0.055
3877787_supercontig.aln	51	3791	28.873	0.052
388697_supercontig.aln	51	4119	19.706	0.067
38893_supercontig.aln	51	2736	31.514	0.06
39049_supercontig.aln	51	4951	30.532	0.07
390702_supercontig.aln	51	2739	15.479	0.043
39092_supercontig.aln	51	6217	34.57	0.069
391366_supercontig.aln	51	3610	15.7	0.05
395_supercontig.aln	51	3450	23.416	0.052
3961517_supercontig.aln	51	3592	13.542	0.052
396857_supercontig.aln	51	5810	35.553	0.114
397415_supercontig.aln	51	8423	33.409	0.053
397494_supercontig.aln	51	2929	20.224	0.044
398863_supercontig.aln	51	4947	27.891	0.063
398926_supercontig.aln	51	5622	25.718	0.072
3992959_supercontig.aln	50	2899	31.464	0.079
3995916_supercontig.aln	51	3644	23.659	0.065
3999880_supercontig.aln	51	5255	24.953	0.049
400347_supercontig.aln	51	2791	24.781	0.09
4005298_supercontig.aln	51	7245	20.139	0.048
4007515_supercontig.aln	51	7513	27.652	0.039
40184_supercontig.aln	51	7389	39.053	0.091
4021544_supercontig.aln	50	4104	31.715	0.101
4024440_supercontig.aln	51	4103	31.913	0.082
4037135_supercontig.aln	51	5451	32.858	0.09
404765_supercontig.aln	51	4661	22.168	0.049
4059201_supercontig.aln	51	4225	23.94	0.047
40889_supercontig.aln	51	3249	18.602	0.039
410941_supercontig.aln	51	4322	32.787	0.079
411256_supercontig.aln	51	2989	27.114	0.087
411424_supercontig.aln	51	2782	23.498	0.098
412309_supercontig.aln	50	3282	31.892	0.059
412816_supercontig.aln	51	3435	35.477	0.133
414791_supercontig.aln	48	3464	20.82	0.044
415561_supercontig.aln	51	3157	27.957	0.073
4163826_supercontig.aln	51	3939	22.008	0.049
417615_supercontig.aln	51	6309	31.934	0.134
418508_supercontig.aln	50	4064	28.292	0.039
419777_supercontig.aln	51	7100	23.129	0.052
4202783_supercontig.aln	51	7122	20.843	0.077
4224083_supercontig.aln	51	2888	15.945	0.083
424230_supercontig.aln	50	4420	39.099	0.086
424368_supercontig.aln	51	6091	37.202	0.058
424741_supercontig.aln	51	6911	34.371	0.071
4248160_supercontig.aln	51	5419	25.616	0.05
424919_supercontig.aln	51	5579	26.166	0.076
4258214_supercontig.aln	51	6605	36.79	0.088
4270463_supercontig.aln	51	4010	21.22	0.062
4274206_supercontig.aln	51	4516	36.047	0.107
4275433_supercontig.aln	51	3531	21.612	0.097
427918_supercontig.aln	51	2988	23.013	0.063
4290645_supercontig.aln	51	3373	16.407	0.042
429671_supercontig.aln	51	8918	36.567	0.15
42993_supercontig.aln	51	4295	20.824	0.062
4301187_supercontig.aln	50	3005	19.002	0.058
430918_supercontig.aln	51	3641	28.509	0.071
433656_supercontig.aln	51	8852	20.005	0.067
434237_supercontig.aln	51	8575	24.672	0.046
4342887_supercontig.aln	51	6507	29.197	0.064
434688_supercontig.aln	51	3018	26.877	0.14
4350551_supercontig.aln	51	2832	27.529	0.094
435348_supercontig.aln	51	4832	17.974	0.054
437271_supercontig.aln	51	4376	29.124	0.061
4383482_supercontig.aln	51	3279	22.15	0.087
438398_supercontig.aln	51	4672	19.207	0.045
439064_supercontig.aln	50	8119	33.576	0.08
4390800_supercontig.aln	51	4618	20.914	0.066
440132_supercontig.aln	51	3649	16.122	0.075
441768_supercontig.aln	51	2701	37.154	0.084
4418155_supercontig.aln	51	4938	32.381	0.04
4422366_supercontig.aln	51	4818	26.163	0.05
44360_supercontig.aln	51	6518	28.471	0.078
443991_supercontig.aln	51	7504	28.107	0.064
4455717_supercontig.aln	51	8208	17.508	0.05
446349_supercontig.aln	51	2687	26.918	0.103
4468336_supercontig.aln	51	2741	25.194	0.065
4477102_supercontig.aln	51	3794	24.972	0.081
4486010_supercontig.aln	50	3348	34.12	0.111
4502315_supercontig.aln	51	3503	24.723	0.053
450540_supercontig.aln	51	4221	36.838	0.076
4508208_supercontig.aln	51	5915	23.786	0.045
453088_supercontig.aln	51	4147	26.506	0.075
453802_supercontig.aln	51	2940	30.704	0.088
4540471_supercontig.aln	51	5646	38.255	0.063
454653_supercontig.aln	51	2693	24.393	0.097
4548748_supercontig.aln	50	2731	20.287	0.075
4554373_supercontig.aln	51	3874	26.203	0.047
4554802_supercontig.aln	50	3048	31.594	0.083
455675_supercontig.aln	51	4797	24.587	0.077
456559_supercontig.aln	51	3621	22.863	0.09
457594_supercontig.aln	51	8289	24.332	0.047
4577478_supercontig.aln	51	3190	25.772	0.052
4582797_supercontig.aln	51	4786	31.509	0.124
4588026_supercontig.aln	51	4987	30.886	0.073
459246_supercontig.aln	51	4481	27.314	0.061
4600843_supercontig.aln	51	3235	18.411	0.056
460860_supercontig.aln	51	3599	13.668	0.042
4621827_supercontig.aln	51	3794	27.162	0.04
46222_supercontig.aln	51	3165	31.53	0.095
4630345_supercontig.aln	50	2803	24.924	0.055
4632749_supercontig.aln	51	7719	31.779	0.101
463440_supercontig.aln	51	4371	32.332	0.08
4635785_supercontig.aln	51	4248	33.818	0.164
464679_supercontig.aln	51	4678	17.87	0.052
4662055_supercontig.aln	51	8823	25.819	0.058
4668312_supercontig.aln	51	3343	30.43	0.094
4670293_supercontig.aln	51	3392	27.902	0.134
469563_supercontig.aln	51	5126	37.229	0.077
4707302_supercontig.aln	51	5743	25.582	0.06
4720407_supercontig.aln	51	3415	35.438	0.089
474976_supercontig.aln	51	5926	32.993	0.073
47543_supercontig.aln	51	6629	34.528	0.066
4757437_supercontig.aln	51	6197	24.758	0.049
477287_supercontig.aln	51	3170	22.149	0.085
4786864_supercontig.aln	51	4708	26.426	0.057
479120_supercontig.aln	51	2898	22.325	0.083
4794253_supercontig.aln	51	4264	23.219	0.078
47944_supercontig.aln	51	3757	17.999	0.153
479542_supercontig.aln	51	4244	27.046	0.043
4798_supercontig.aln	51	4834	23.369	0.072
48082_supercontig.aln	51	5579	24.447	0.052
481250_supercontig.aln	51	7398	18.676	0.059
481868_supercontig.aln	49	2797	39.984	0.099
484345_supercontig.aln	51	4504	32.54	0.069
4847182_supercontig.aln	51	6600	16.903	0.063
485156_supercontig.aln	51	4240	33.275	0.064
485859_supercontig.aln	51	5358	31.658	0.068
485899_supercontig.aln	51	3604	35.134	0.087
48609_supercontig.aln	51	4129	25.882	0.065
493010_supercontig.aln	51	2915	33.947	0.094
494402_supercontig.aln	51	4508	25.686	0.07
4946495_supercontig.aln	51	4575	25.941	0.047
494991_supercontig.aln	51	7140	21.09	0.039
497684_supercontig.aln	51	3055	16.328	0.059
497892_supercontig.aln	51	3576	17.364	0.053
499367_supercontig.aln	51	3677	18.964	0.042
4997533_supercontig.aln	51	5988	29.782	0.066
50496_supercontig.aln	50	4085	21.183	0.041
505182_supercontig.aln	51	2829	14.723	0.116
506020_supercontig.aln	51	3369	26.794	0.093
50732_supercontig.aln	51	4695	29.953	0.039
507338_supercontig.aln	51	2715	19.361	0.051
507343_supercontig.aln	51	3558	24.344	0.07
508182_supercontig.aln	51	3879	19.521	0.062
509031_supercontig.aln	51	6005	19.63	0.055
5090623_supercontig.aln	51	4765	28.247	0.083
5102670_supercontig.aln	51	3675	36.741	0.111
5110644_supercontig.aln	51	4355	19.137	0.048
511152_supercontig.aln	51	3537	32.966	0.043
5113465_supercontig.aln	51	4269	29.554	0.041
511379_supercontig.aln	51	5595	28.584	0.092
511605_supercontig.aln	51	2804	21.655	0.071
5129649_supercontig.aln	51	2961	32.586	0.077
5175591_supercontig.aln	50	5628	23.501	0.056
518551_supercontig.aln	51	5676	28.967	0.054
52124_supercontig.aln	51	5479	19.898	0.056
522303_supercontig.aln	51	4621	25.818	0.058
5234389_supercontig.aln	51	4008	36.577	0.09
5241469_supercontig.aln	51	3379	38.587	0.114
526342_supercontig.aln	49	2821	20.56	0.061
526926_supercontig.aln	51	5410	21.694	0.053
528197_supercontig.aln	51	3433	28.917	0.057
528491_supercontig.aln	51	4534	22.334	0.067
528554_supercontig.aln	51	6004	32.794	0.08
5288923_supercontig.aln	50	4622	25.667	0.096
5289585_supercontig.aln	51	3620	27.177	0.13
531044_supercontig.aln	51	4836	26.34	0.045
532717_supercontig.aln	51	6400	19.69	0.045
5328482_supercontig.aln	50	2999	31.164	0.091
5331017_supercontig.aln	51	4173	28.552	0.066
533207_supercontig.aln	51	4806	38.746	0.126
53331_supercontig.aln	51	3408	24.048	0.04
5333940_supercontig.aln	51	8391	18.649	0.04
535582_supercontig.aln	42	7341	25.535	0.065
535746_supercontig.aln	51	7348	39.48	0.117
5363921_supercontig.aln	51	4766	25.83	0.087
537324_supercontig.aln	51	8842	20.551	0.045
539096_supercontig.aln	50	2992	29.666	0.079
539869_supercontig.aln	50	4390	30.023	0.046
5415394_supercontig.aln	51	4554	36.892	0.1
542893_supercontig.aln	51	6350	22.836	0.044
543165_supercontig.aln	51	7281	19.609	0.046
54444_supercontig.aln	51	4498	35.427	0.092
5448133_supercontig.aln	51	4641	28.421	0.049
546512_supercontig.aln	51	7890	27.647	0.054
548981_supercontig.aln	51	2920	25.046	0.046
550745_supercontig.aln	51	3907	36.261	0.079
552353_supercontig.aln	51	4548	36.097	0.099
555877_supercontig.aln	51	2970	21.345	0.102
5564349_supercontig.aln	51	2914	38.321	0.138
5567570_supercontig.aln	51	4255	18.989	0.054
558742_supercontig.aln	51	3376	30.292	0.057
55944_supercontig.aln	51	3685	31.74	0.055
561024_supercontig.aln	51	8123	40.977	0.057
56237_supercontig.aln	51	7037	35.982	0.076
56290_supercontig.aln	51	3630	21.858	0.04
563436_supercontig.aln	50	3512	28.855	0.074
563737_supercontig.aln	51	3349	28.182	0.047
564285_supercontig.aln	51	2814	19.425	0.05
5678524_supercontig.aln	51	3420	36.613	0.117
569708_supercontig.aln	51	4568	27.768	0.094
5697853_supercontig.aln	51	3481	19.606	0.113
569864_supercontig.aln	51	5910	27.081	0.04
571239_supercontig.aln	51	7107	30.567	0.051
571404_supercontig.aln	51	6040	24.403	0.046
575084_supercontig.aln	51	5235	17.729	0.047
5769939_supercontig.aln	51	3845	36.291	0.102
579277_supercontig.aln	51	4327	18.849	0.049
579385_supercontig.aln	51	2980	27.534	0.065
580547_supercontig.aln	51	5044	24.694	0.046
5809096_supercontig.aln	51	4519	14.495	0.046
58547_supercontig.aln	51	6902	41.086	0.095
585486_supercontig.aln	51	3480	30.693	0.052
586278_supercontig.aln	51	3887	22.92	0.072
591042_supercontig.aln	51	3092	35.608	0.158
591962_supercontig.aln	51	6533	21.817	0.054
592055_supercontig.aln	51	8365	28.108	0.092
59330_supercontig.aln	51	8226	22.063	0.04
5939151_supercontig.aln	51	4887	20.313	0.067
593920_supercontig.aln	51	5869	27.37	0.059
595436_supercontig.aln	51	3405	21.479	0.084
595984_supercontig.aln	51	5491	26.129	0.068
596743_supercontig.aln	51	8847	19.575	0.056
596877_supercontig.aln	51	8562	15.269	0.043
600512_supercontig.aln	51	4880	25.166	0.076
606619_supercontig.aln	51	4320	20.817	0.053
607002_supercontig.aln	51	4319	31.087	0.065
607470_supercontig.aln	51	5568	31.685	0.079
608999_supercontig.aln	51	3268	20.921	0.076
610460_supercontig.aln	50	7940	30.854	0.106
611104_supercontig.aln	51	3435	14.981	0.059
612044_supercontig.aln	51	6907	33.596	0.068
612477_supercontig.aln	51	6351	26.951	0.053
613917_supercontig.aln	51	7267	21.967	0.074
61526_supercontig.aln	51	6677	26.802	0.07
617659_supercontig.aln	51	3403	21.16	0.104
618260_supercontig.aln	51	5145	27.898	0.092
618574_supercontig.aln	51	3625	34.113	0.11
619783_supercontig.aln	51	5094	41.736	0.047
6197997_supercontig.aln	51	5952	29.449	0.07
6220619_supercontig.aln	50	3307	23.144	0.073
6252824_supercontig.aln	51	6119	12.426	0.054
625573_supercontig.aln	51	4364	34.501	0.112
629551_supercontig.aln	50	3679	22.962	0.052
629591_supercontig.aln	50	3706	25.424	0.081
629979_supercontig.aln	51	6073	32.051	0.066
6309433_supercontig.aln	51	7645	30.965	0.074
63163_supercontig.aln	51	6198	24.153	0.066
631950_supercontig.aln	51	4574	26.699	0.056
632605_supercontig.aln	51	3426	27.478	0.062
63424_supercontig.aln	51	5049	26.02	0.04
6359590_supercontig.aln	51	5320	35.382	0.073
642503_supercontig.aln	51	4293	32.794	0.094
643289_supercontig.aln	51	4081	21.938	0.078
6438386_supercontig.aln	50	3198	27.158	0.062
64389_supercontig.aln	51	8774	23.556	0.046
644289_supercontig.aln	51	3815	22.919	0.052
6455220_supercontig.aln	51	3419	17.242	0.053
647068_supercontig.aln	51	3746	33.083	0.058
647478_supercontig.aln	51	3394	20.922	0.048
6487352_supercontig.aln	51	5263	29.216	0.076
650887_supercontig.aln	51	4201	21.934	0.051
65137_supercontig.aln	51	3687	31.386	0.086
6514561_supercontig.aln	50	2904	24.026	0.065
656202_supercontig.aln	49	3502	26.694	0.081
657913_supercontig.aln	50	2719	29.306	0.07
659029_supercontig.aln	51	5274	19.561	0.053
659753_supercontig.aln	51	5396	27.354	0.073
6615640_supercontig.aln	51	3787	35.903	0.085
6625921_supercontig.aln	51	3116	21.82	0.073
665681_supercontig.aln	51	6242	23.629	0.054
666430_supercontig.aln	51	3295	19.137	0.041
666782_supercontig.aln	51	4616	28.475	0.164
6680044_supercontig.aln	51	2966	17.833	0.048
6691549_supercontig.aln	51	4714	33.27	0.06
67036_supercontig.aln	51	4293	25.877	0.072
6705014_supercontig.aln	51	8622	36.435	0.136
671058_supercontig.aln	51	3327	19.975	0.103
671532_supercontig.aln	51	4512	19.943	0.07
671757_supercontig.aln	51	9266	14.54	0.051
6729808_supercontig.aln	51	3379	22.669	0.063
673120_supercontig.aln	51	7022	40.592	0.041
673209_supercontig.aln	50	3405	35.413	0.115
67490_supercontig.aln	51	2731	22.46	0.044
6751572_supercontig.aln	51	3835	36.271	0.045
680864_supercontig.aln	51	4240	34.512	0.059
683849_supercontig.aln	51	4279	30.771	0.075
685622_supercontig.aln	51	4897	27.219	0.069
68720_supercontig.aln	51	6360	28.54	0.068
6881960_supercontig.aln	51	3693	19.547	0.051
691369_supercontig.aln	51	9364	29.256	0.05
692823_supercontig.aln	51	3923	24.138	0.059
6948680_supercontig.aln	51	5773	29.885	0.114
6962851_supercontig.aln	51	6059	29.444	0.13
701379_supercontig.aln	51	2743	28.439	0.057
7019049_supercontig.aln	51	5645	25.75	0.049
702719_supercontig.aln	51	3247	14.689	0.048
703014_supercontig.aln	51	3497	21.834	0.101
704471_supercontig.aln	51	4085	34.452	0.043
70550_supercontig.aln	51	3360	15.652	0.039
706736_supercontig.aln	51	5416	22.802	0.064
7068105_supercontig.aln	51	2706	29.4	0.107
7070072_supercontig.aln	51	6636	14.495	0.04
709131_supercontig.aln	51	3189	18.196	0.058
7112754_supercontig.aln	51	8349	22.518	0.057
715599_supercontig.aln	51	8455	16.996	0.045
719712_supercontig.aln	51	2933	22.335	0.148
7209792_supercontig.aln	51	4713	36.595	0.069
72143_supercontig.aln	51	4009	38.804	0.046
723248_supercontig.aln	51	3147	18.193	0.051
723768_supercontig.aln	51	6307	22.896	0.042
72473_supercontig.aln	51	4057	28.762	0.049
7281088_supercontig.aln	51	4729	17.921	0.055
729579_supercontig.aln	51	7189	29.847	0.054
73144_supercontig.aln	51	3589	28.781	0.077
731665_supercontig.aln	51	2868	24.007	0.095
733522_supercontig.aln	51	4715	34.521	0.165
733851_supercontig.aln	51	6410	35.89	0.1
735745_supercontig.aln	51	3068	15.105	0.043
736986_supercontig.aln	51	6378	20.676	0.057
740231_supercontig.aln	51	3844	22.578	0.063
742105_supercontig.aln	51	4349	22.44	0.07
743595_supercontig.aln	51	4840	27.497	0.059
744009_supercontig.aln	50	2820	39.535	0.138
745140_supercontig.aln	51	4513	26.65	0.08
74643_supercontig.aln	51	2691	21.135	0.05
749287_supercontig.aln	51	5260	25.958	0.044
750258_supercontig.aln	51	5650	26.494	0.045
75091_supercontig.aln	51	4748	18.955	0.041
7533681_supercontig.aln	51	6733	32.96	0.072
753959_supercontig.aln	51	6973	27.114	0.069
754721_supercontig.aln	51	3383	31.185	0.052
75585_supercontig.aln	51	4453	28.519	0.051
7568670_supercontig.aln	51	7533	24.063	0.041
7581205_supercontig.aln	51	4553	28.052	0.105
7588589_supercontig.aln	51	4810	28.324	0.068
759439_supercontig.aln	51	3516	20.951	0.1
7596690_supercontig.aln	51	6035	22.288	0.056
76007_supercontig.aln	51	6777	17.611	0.051
7605289_supercontig.aln	51	3120	17.121	0.039
761157_supercontig.aln	51	7504	28.112	0.056
76419_supercontig.aln	51	3994	32.511	0.077
765242_supercontig.aln	51	3480	32.343	0.063
765517_supercontig.aln	51	6021	17.984	0.044
768848_supercontig.aln	51	3623	33.567	0.114
769227_supercontig.aln	51	2885	28.688	0.059
77698_supercontig.aln	51	4727	31.558	0.053
77753_supercontig.aln	51	5132	25.356	0.066
77956_supercontig.aln	51	3945	22.075	0.043
779784_supercontig.aln	51	9828	24.52	0.046
781869_supercontig.aln	51	6784	23.295	0.066
7829314_supercontig.aln	51	3181	24.741	0.124
783183_supercontig.aln	51	5918	33.806	0.081
783313_supercontig.aln	50	3829	31.225	0.093
784197_supercontig.aln	51	3826	19.552	0.05
78465_supercontig.aln	51	2882	17.536	0.04
78508_supercontig.aln	51	4457	28.73	0.048
787085_supercontig.aln	51	3296	30.073	0.128
789184_supercontig.aln	50	8335	25.5	0.069
794928_supercontig.aln	51	2984	33.735	0.067
797391_supercontig.aln	51	8461	26.999	0.054
797411_supercontig.aln	51	3952	18.734	0.058
7975690_supercontig.aln	51	5167	17.858	0.05
797710_supercontig.aln	51	7447	27.145	0.08
7991458_supercontig.aln	51	3717	22.498	0.063
799353_supercontig.aln	51	7000	19.101	0.044
801235_supercontig.aln	51	4165	36.338	0.101
802651_supercontig.aln	51	6124	27.359	0.043
8040240_supercontig.aln	51	3329	14.996	0.043
80763_supercontig.aln	51	4338	28.871	0.06
809743_supercontig.aln	51	5446	38.58	0.129
810282_supercontig.aln	51	6434	39.44	0.08
811006_supercontig.aln	51	6822	20.46	0.079
813682_supercontig.aln	51	5220	24.903	0.071
816896_supercontig.aln	51	3125	34.269	0.09
820500_supercontig.aln	51	5163	33.807	0.107
822907_supercontig.aln	51	3926	26.33	0.074
823195_supercontig.aln	51	7152	26.636	0.079
8270194_supercontig.aln	51	3301	19.274	0.073
828066_supercontig.aln	51	3892	16.387	0.058
82968_supercontig.aln	51	3091	21.571	0.101
8297910_supercontig.aln	51	8201	12.566	0.058
837373_supercontig.aln	51	2855	33.552	0.055
839623_supercontig.aln	51	3603	25.227	0.041
8410800_supercontig.aln	51	8626	18.927	0.055
844160_supercontig.aln	51	6789	29.878	0.072
845648_supercontig.aln	51	5657	22.722	0.049
847864_supercontig.aln	51	3638	27.091	0.046
8499_supercontig.aln	51	2699	28.653	0.119
85056_supercontig.aln	50	4530	30.332	0.05
850885_supercontig.aln	50	4378	33.18	0.079
861723_supercontig.aln	51	5054	21.623	0.046
86177_supercontig.aln	51	5539	21.473	0.06
863397_supercontig.aln	50	3483	27.904	0.086
863975_supercontig.aln	51	3167	18.88	0.071
86444_supercontig.aln	51	8864	37.042	0.129
864509_supercontig.aln	51	4494	30.785	0.077
869553_supercontig.aln	51	7693	25.56	0.041
87260_supercontig.aln	51	8427	29.711	0.106
873873_supercontig.aln	51	4645	22.068	0.048
87819_supercontig.aln	51	2721	16.405	0.058
878506_supercontig.aln	51	4623	15.428	0.042
878824_supercontig.aln	51	3666	22.08	0.072
880337_supercontig.aln	51	3399	11.813	0.053
880801_supercontig.aln	51	2930	29.231	0.11
881623_supercontig.aln	51	3139	16.532	0.065
886537_supercontig.aln	51	2879	14.266	0.059
887483_supercontig.aln	51	4131	25.384	0.074
888890_supercontig.aln	51	2734	38.492	0.105
892021_supercontig.aln	51	5294	25.492	0.069
896259_supercontig.aln	51	5329	22.133	0.047
900205_supercontig.aln	51	6422	24.255	0.041
903770_supercontig.aln	51	8813	13.444	0.044
9042680_supercontig.aln	51	4034	41.387	0.126
905148_supercontig.aln	51	4199	23.018	0.046
905349_supercontig.aln	43	4252	27.777	0.068
906002_supercontig.aln	51	3858	22.242	0.048
90877_supercontig.aln	50	2695	18.22	0.057
9090102_supercontig.aln	51	3064	23.5	0.069
91_supercontig.aln	50	3542	26.478	0.057
911145_supercontig.aln	50	2899	32.975	0.059
911930_supercontig.aln	49	4965	31.804	0.064
912888_supercontig.aln	51	7975	19.942	0.059
913780_supercontig.aln	50	4260	30.723	0.065
914182_supercontig.aln	51	4504	14.869	0.042
915070_supercontig.aln	51	4392	15.558	0.082
92916_supercontig.aln	51	4808	18.483	0.044
929390_supercontig.aln	51	7447	25.348	0.072
931695_supercontig.aln	51	3229	19.353	0.071
931712_supercontig.aln	51	3998	15.367	0.052
932006_supercontig.aln	50	2858	26.262	0.128
936024_supercontig.aln	51	8926	30.173	0.058
93786_supercontig.aln	51	3566	18.798	0.043
938945_supercontig.aln	51	4234	22.678	0.064
941636_supercontig.aln	51	3972	30.79	0.089
947318_supercontig.aln	51	3939	27.057	0.079
950719_supercontig.aln	51	5847	30.084	0.071
957280_supercontig.aln	50	2968	35.836	0.146
958236_supercontig.aln	51	6619	20.092	0.205
958834_supercontig.aln	49	3285	39.089	0.137
959922_supercontig.aln	51	3375	16.157	0.044
961292_supercontig.aln	51	2874	16.094	0.074
962853_supercontig.aln	51	6999	23.206	0.058
9641085_supercontig.aln	51	7747	21.161	0.052
964391_supercontig.aln	50	5398	8.108	0.052
969605_supercontig.aln	51	6048	41.902	0.054
97024_supercontig.aln	51	4237	22.037	0.064
971388_supercontig.aln	51	3944	36.038	0.108
974741_supercontig.aln	51	3670	14.307	0.077
976867_supercontig.aln	51	2987	17.289	0.053
97709_supercontig.aln	50	6528	20.417	0.048
981336_supercontig.aln	51	2815	36.319	0.1
983538_supercontig.aln	51	3014	28.135	0.041
986444_supercontig.aln	51	3247	28.599	0.131
9926617_supercontig.aln	51	6843	21.976	0.049
9948892_supercontig.aln	51	2958	30.532	0.062
996997_supercontig.aln	51	3733	19.596	0.083
999837_supercontig.aln	51	4935	19.971	0.04
