# Supplementary material for: The winner takes it all: a single genotype of Kalanchoe × houghtonii is a global invader
Source: Ann Bot. 2025 Apr 24;136(1):179–98. doi: 10.1093/aob/mcaf076 (PMC12401883; doi:10.1093/aob/mcaf076)
Supplement: mcaf076_suppl_Supplementary_Tables [file mcaf076_suppl_supplementary_tables.zip › mcaf076_suppl_Supplementary_Tables_S6.xlsx]

## Sheet: Sheet1
The winner takes it all: A single genotype of Kalanchoe ×houghtonii is a global invader
Pascual-Díaz JP, Besolí N, López-Pujol J, Nualart N, Pérez-Lorenzo I, Shtein R, Valenzuela L, Garcia S, Vitales D
Table S6. Information about the deviance information criterion (DIC) and the log-pointwise predictive density for each cluster (K) tested with the ENTROPY analyses.
K	Model DIC	Effective number of parameters	Log-pointwise predictive density
2	5.42276e+06	4.19406e+06	1.22869e+06
3	3.75281e+06	2.32655e+06	1.42626e+06
4	1.47822e+10	1.4781e+10	1.14448e+06
5	8.57368e+06	7.58113e+06	992552
6	8.81497e+06	7.83471e+06	980259
