# Supplementary material for: The winner takes it all: a single genotype of Kalanchoe × houghtonii is a global invader
Source: Ann Bot. 2025 Apr 24;136(1):179–98. doi: 10.1093/aob/mcaf076 (PMC12401883; doi:10.1093/aob/mcaf076)
Supplement: mcaf076_suppl_Supplementary_Figures [file mcaf076_suppl_supplementary_figures.zip]

Archive with 4 entries (4 files):
- mcaf076_suppl_Supplementary_Figures_S1.eps
- mcaf076_suppl_Supplementary_Figures_S2.eps
- mcaf076_suppl_Supplementary_Figures_S3.jpg
- mcaf076_suppl_Supplementary_Figures_S4.eps
